# Supplementary material for: Naïve, unenculturated chimpanzees fail to make and use flaked stone tools [version 2; peer review: 3 approved]
Source: Open Res Eur. Author manuscript; Available in PMC 2022 Mar 3. (PMC7612464)
Supplement: Extended Data [file EMS129479-supplement-Extended_Data.zip]

Archive with 4 entries (4 files):
- coding stonecult AMR kristiansand.csv
- coding stonecult EB chimfunshi.csv
- Dictionary variable names.docx
- Extended data figures and tables.docx
