# Supplementary material for: Naïve, unenculturated chimpanzees fail to make and use flaked stone tools [version 2; peer review: 3 approved]
Source: Open Res Eur. Author manuscript; Available in PMC 2022 Mar 3. (PMC7612464)
Supplement: Extended Data [file EMS129479-supplement-Extended_Data.zip › coding stonecult AMR kristiansand.csv]

	cond_trial	individual	condition	duration_bout	duration_trial	interact_w	subpart	how	part	bodypart_tool	site	set_up	session.n	trial.n
1	1	Junior	baseline_cond1	00:00:04	00:45:33	drum	outside_drum	touch	hand	bodypart	kristiansand	individual	1	1
3	1	Junior	baseline_cond1	00:00:01	00:45:33	drum	inside_drum	touch	hand	bodypart	kristiansand	individual	1	1
4	1	Junior	baseline_cond1	00:00:05	00:45:33	drum	outside_drum	touch	hand	bodypart	kristiansand	individual	1	1
14	1	Junior	baseline_cond1	00:00:05	00:45:33	drum	membrane	touch	hose	tool	kristiansand	individual	1	1
15	1	Junior	baseline_cond1	00:00:02	00:45:33	drum	membrane	touch	hand	bodypart	kristiansand	individual	1	1
16	1	Junior	baseline_cond1	00:00:02	00:45:33	drum	outside_drum	touch	hand	bodypart	kristiansand	individual	1	1
18	1	Junior	baseline_cond1	00:00:02	00:45:33	drum	outside_drum	touch	hand	bodypart	kristiansand	individual	1	1
19	1	Junior	baseline_cond1	00:00:06	00:45:33	drum	outside_drum	touch	hand	bodypart	kristiansand	individual	1	1
22	1	Junior	baseline_cond1	00:00:03	00:45:33	drum	outside_drum	touch	hand	bodypart	kristiansand	individual	1	1
25	1	Junior	baseline_cond1	00:00:17	00:45:33	drum	outside_drum	touch	hand	bodypart	kristiansand	individual	1	1
34	1	Knerten	baseline_cond1	00:00:08	00:36:26	drum	inside_drum	touch	hand	bodypart	kristiansand	individual	1	2
36	1	Knerten	baseline_cond1	00:00:01	00:36:26	core	core	touch	hand	bodypart	kristiansand	individual	1	2
37	1	Knerten	baseline_cond1	00:00:02	00:36:26	drum	membrane	touch	hand	bodypart	kristiansand	individual	1	2
42	1	Knerten	baseline_cond1	00:00:20	00:36:26	hammer	hammer	touch	hand	bodypart	kristiansand	individual	1	2
45	1	Knerten	baseline_cond1	00:00:06	00:36:26	box	rope	touch	hand	bodypart	kristiansand	individual	1	2
52	1	Knerten	baseline_cond1	00:00:02	00:36:26	drum	outside_drum	touch	hand	bodypart	kristiansand	individual	1	2
54	1	Knerten	baseline_cond1	00:00:14	00:36:26	drum	outside_drum	touch	hand	bodypart	kristiansand	individual	1	2
56	1	Knerten	baseline_cond1	00:00:09	00:36:26	drum	membrane	touch	hand	bodypart	kristiansand	individual	1	2
57	1	Knerten	baseline_cond1	00:00:06	00:36:26	drum	outside_drum	touch	hand	bodypart	kristiansand	individual	1	2
60	1	Knerten	baseline_cond1	00:00:11	00:36:26	hammer	hammer	touch	hand	bodypart	kristiansand	individual	1	2
73	1	Knerten	baseline_cond1	00:00:04	00:36:26	box	rope	touch	hand	bodypart	kristiansand	individual	1	2
75	1	Knerten	baseline_cond1	00:00:05	00:36:26	drum	outside_drum	touch	hand	bodypart	kristiansand	individual	1	2
76	1	Knerten	baseline_cond1	00:00:11	00:36:26	drum	outside_drum	touch	hand	bodypart	kristiansand	individual	1	2
78	1	Knerten	baseline_cond1	00:00:06	00:36:26	drum	membrane	touch	hand	bodypart	kristiansand	individual	1	2
84	1	Knerten	baseline_cond1	00:00:04	00:36:26	hammer	hammer	touch	hand	bodypart	kristiansand	individual	1	2
87	1	Knerten	baseline_cond1	00:00:01	00:36:26	drum	outside_drum	touch	hand	bodypart	kristiansand	individual	1	2
88	1	Knerten	baseline_cond1	00:00:05	00:36:26	drum	outside_drum	touch	hand	bodypart	kristiansand	individual	1	2
89	1	Knerten	baseline_cond1	00:00:13	00:36:26	drum	outside_drum	touch	hand	bodypart	kristiansand	individual	1	2
91	1	Knerten	baseline_cond1	00:00:53	00:36:26	drum	outside_drum	touch	hand	bodypart	kristiansand	individual	1	2
94	1	Knerten	baseline_cond1	00:00:03	00:36:26	drum	outside_drum	touch	hand	bodypart	kristiansand	individual	1	2
98	1	Knerten	baseline_cond1	00:00:02	00:36:26	hammer	hammer	touch	hand	bodypart	kristiansand	individual	1	2
100	1	Knerten	baseline_cond1	00:00:17	00:36:26	drum	outside_drum	touch	hand	bodypart	kristiansand	individual	1	2
103	1	Knerten	baseline_cond1	00:00:06	00:36:26	drum	outside_drum	touch	hand	bodypart	kristiansand	individual	1	2
104	1	Knerten	baseline_cond1	00:00:09	00:36:26	drum	membrane	touch	hand	bodypart	kristiansand	individual	1	2
105	1	Knerten	baseline_cond1	00:00:20	00:36:26	drum	outside_drum	touch	hand	bodypart	kristiansand	individual	1	2
107	1	Knerten	baseline_cond1	00:00:20	00:36:26	drum	membrane	touch	hand	bodypart	kristiansand	individual	1	2
108	1	Knerten	baseline_cond1	00:00:02	00:36:26	drum	outside_drum	touch	hand	bodypart	kristiansand	individual	1	2
109	1	Knerten	baseline_cond1	00:00:07	00:36:26	drum	outside_drum	touch	hand	bodypart	kristiansand	individual	1	2
111	1	Knerten	baseline_cond1	00:00:35	00:36:26	drum	outside_drum	touch	hand	bodypart	kristiansand	individual	1	2
112	1	Knerten	baseline_cond1	00:00:14	00:36:26	drum	membrane	touch	hand	bodypart	kristiansand	individual	1	2
114	1	Knerten	baseline_cond1	00:00:04	00:36:26	drum	membrane	touch	hand	bodypart	kristiansand	individual	1	2
115	1	Knerten	baseline_cond1	00:00:08	00:36:26	drum	outside_drum	touch	hand	bodypart	kristiansand	individual	1	2
116	1	Knerten	baseline_cond1	00:00:07	00:36:26	drum	membrane	touch	hand	bodypart	kristiansand	individual	1	2
117	1	Knerten	baseline_cond1	00:00:24	00:36:26	hammer	hammer	touch	hand	bodypart	kristiansand	individual	1	2
124	1	Knerten	baseline_cond1	00:00:06	00:36:26	box	rope	touch	hand	bodypart	kristiansand	individual	1	2
125	1	Knerten	baseline_cond1	00:00:02	00:36:26	drum	membrane	touch	hand	bodypart	kristiansand	individual	1	2
126	1	Knerten	baseline_cond1	00:00:22	00:36:26	drum	outside_drum	touch	hand	bodypart	kristiansand	individual	1	2
127	1	Knerten	baseline_cond1	00:00:07	00:36:26	drum	membrane	touch	hand	bodypart	kristiansand	individual	1	2
129	1	Knerten	baseline_cond1	00:00:32	00:36:26	drum	outside_drum	touch	hand	bodypart	kristiansand	individual	1	2
132	1	Knerten	baseline_cond1	00:00:14	00:36:26	drum	outside_drum	touch	hand	bodypart	kristiansand	individual	1	2
133	1	Knerten	baseline_cond1	00:00:42	00:36:26	drum	membrane	touch	hand	bodypart	kristiansand	individual	1	2
134	1	Knerten	baseline_cond1	00:00:23	00:36:26	drum	membrane	touch	hand	bodypart	kristiansand	individual	1	2
135	1	Knerten	baseline_cond1	00:00:05	00:36:26	hammer	hammer	touch	hand	bodypart	kristiansand	individual	1	2
136	1	Knerten	baseline_cond1	00:00:18	00:36:26	drum	outside_drum	touch	hand	bodypart	kristiansand	individual	1	2
137	1	Knerten	baseline_cond1	00:00:09	00:36:26	drum	membrane	touch	hand	bodypart	kristiansand	individual	1	2
141	1	Knerten	baseline_cond1	00:00:46	00:36:26	drum	outside_drum	touch	hand	bodypart	kristiansand	individual	1	2
142	1	Knerten	baseline_cond1	00:00:06	00:36:26	drum	membrane	touch	hand	bodypart	kristiansand	individual	1	2
143	1	Knerten	baseline_cond1	00:00:18	00:36:26	drum	membrane	touch	hand	bodypart	kristiansand	individual	1	2
144	1	Knerten	baseline_cond1	00:00:13	00:36:26	drum	membrane	touch	hand	bodypart	kristiansand	individual	1	2
145	1	Knerten	baseline_cond1	00:00:05	00:36:26	drum	membrane	touch	straw	tool	kristiansand	individual	1	2
149	1	Knerten	baseline_cond1	00:00:02	00:36:26	box	rope	touch	hand	bodypart	kristiansand	individual	1	2
159	1	Knerten	baseline_cond1	00:00:07	00:36:26	drum	outside_drum	touch	hand	bodypart	kristiansand	individual	1	2
160	1	Knerten	baseline_cond1	00:00:12	00:36:26	drum	membrane	touch	hand	bodypart	kristiansand	individual	1	2
161	1	Knerten	baseline_cond1	00:00:05	00:36:26	drum	outside_drum	touch	hand	bodypart	kristiansand	individual	1	2
162	1	Knerten	baseline_cond1	00:00:11	00:36:26	drum	outside_drum	touch	hand	bodypart	kristiansand	individual	1	2
164	1	Knerten	baseline_cond1	00:00:06	00:36:26	drum	membrane	touch	hand	bodypart	kristiansand	individual	1	2
166	2	Knerten	baseline_cond1	00:00:03	NA	drum	outside_drum	touch	hand	bodypart	kristiansand	individual	2	3
170	2	Knerten	baseline_cond1	00:00:16	NA	drum	outside_drum	touch	hand	bodypart	kristiansand	individual	2	3
173	2	Knerten	baseline_cond1	00:00:14	NA	drum	membrane	touch	hand	bodypart	kristiansand	individual	2	3
175	2	Knerten	baseline_cond1	00:00:27	NA	drum	membrane	touch	hand	bodypart	kristiansand	individual	2	3
176	2	Knerten	baseline_cond1	00:00:03	NA	drum	outside_drum	touch	hand	bodypart	kristiansand	individual	2	3
180	2	Knerten	baseline_cond1	00:00:01	NA	drum	membrane	touch	hand	bodypart	kristiansand	individual	2	3
181	2	Knerten	baseline_cond1	00:00:01	NA	drum	outside_drum	touch	hand	bodypart	kristiansand	individual	2	3
182	2	Knerten	baseline_cond1	00:00:05	NA	drum	membrane	touch	hand	bodypart	kristiansand	individual	2	3
183	2	Knerten	baseline_cond1	00:00:34	NA	drum	outside_drum	touch	hand	bodypart	kristiansand	individual	2	3
184	2	Knerten	baseline_cond1	00:00:05	NA	drum	membrane	touch	hand	bodypart	kristiansand	individual	2	3
185	2	Knerten	baseline_cond1	00:00:06	NA	drum	membrane	touch	hand	bodypart	kristiansand	individual	2	3
186	2	Knerten	baseline_cond1	00:00:11	NA	drum	membrane	touch	hand	bodypart	kristiansand	individual	2	3
187	2	Knerten	baseline_cond1	00:00:13	NA	drum	outside_drum	touch	hand	bodypart	kristiansand	individual	2	3
190	2	Knerten	baseline_cond1	00:00:14	NA	drum	outside_drum	touch	hand	bodypart	kristiansand	individual	2	3
193	2	Knerten	baseline_cond1	00:00:11	NA	drum	outside_drum	touch	hand	bodypart	kristiansand	individual	2	3
194	2	Knerten	baseline_cond1	00:00:06	NA	drum	membrane	touch	hand	bodypart	kristiansand	individual	2	3
196	2	Knerten	baseline_cond1	00:00:07	NA	drum	outside_drum	touch	hand	bodypart	kristiansand	individual	2	3
197	2	Knerten	baseline_cond1	00:00:08	NA	drum	membrane	touch	cup	tool	kristiansand	individual	2	3
200	2	Knerten	baseline_cond1	00:00:05	NA	drum	outside_drum	touch	hand	bodypart	kristiansand	individual	2	3
202	2	Knerten	baseline_cond1	00:00:26	NA	drum	outside_drum	touch	hand	bodypart	kristiansand	individual	2	3
204	2	Knerten	baseline_cond1	00:00:01	NA	drum	outside_drum	touch	hand	bodypart	kristiansand	individual	2	3
205	2	Knerten	baseline_cond1	00:00:03	NA	drum	outside_drum	touch	hand	bodypart	kristiansand	individual	2	3
207	2	Knerten	baseline_cond1	00:01:15	NA	drum	outside_drum	touch	hand	bodypart	kristiansand	individual	2	3
210	2	Knerten	baseline_cond1	00:00:03	NA	core	core	touch	hand	bodypart	kristiansand	individual	2	3
217	2	Knerten	baseline_cond1	00:00:24	NA	box	rope	touch	hand	bodypart	kristiansand	individual	2	3
218	2	Knerten	baseline_cond1	00:00:14	NA	drum	outside_drum	touch	hand	bodypart	kristiansand	individual	2	3
219	2	Knerten	baseline_cond1	00:00:11	NA	drum	membrane	touch	hand	bodypart	kristiansand	individual	2	3
222	2	Knerten	baseline_cond1	00:00:02	NA	drum	outside_drum	touch	hand	bodypart	kristiansand	individual	2	3
226	2	Knerten	baseline_cond1	00:00:18	NA	hammer	hammer	touch	hand	bodypart	kristiansand	individual	2	3
230	2	Knerten	baseline_cond1	00:00:05	NA	hammer	hammer	touch	hand	bodypart	kristiansand	individual	2	3
232	2	Knerten	baseline_cond1	00:00:02	NA	hammer	hammer	touch	hand	bodypart	kristiansand	individual	2	3
233	2	Knerten	baseline_cond1	00:00:03	NA	hammer	hammer	touch	hand	bodypart	kristiansand	individual	2	3
235	2	Knerten	baseline_cond1	00:00:17	NA	drum	membrane	touch	hand	bodypart	kristiansand	individual	2	3
236	2	Knerten	baseline_cond1	00:00:03	NA	hammer	hammer	touch	hand	bodypart	kristiansand	individual	2	3
237	2	Knerten	baseline_cond1	00:00:05	NA	drum	outside_drum	touch	hand	bodypart	kristiansand	individual	2	3
238	2	Knerten	baseline_cond1	00:00:06	NA	drum	outside_drum	touch	hand	bodypart	kristiansand	individual	2	3
239	2	Knerten	baseline_cond1	00:00:17	NA	drum	membrane	touch	hand	bodypart	kristiansand	individual	2	3
240	2	Knerten	baseline_cond1	00:00:10	NA	drum	outside_drum	touch	hand	bodypart	kristiansand	individual	2	3
243	2	Knerten	baseline_cond1	00:00:12	NA	drum	outside_drum	touch	hand	bodypart	kristiansand	individual	2	3
245	2	Knerten	baseline_cond1	00:00:09	NA	box	outside_drum	touch	hand	bodypart	kristiansand	individual	2	3
249	2	Knerten	baseline_cond1	00:00:21	NA	box	rope	touch	hand	bodypart	kristiansand	individual	2	3
251	2	Knerten	baseline_cond1	00:00:01	NA	hammer	hammer	touch	hand	bodypart	kristiansand	individual	2	3
259	2	Knerten	baseline_cond1	00:00:05	NA	hammer	hammer	touch	hand	bodypart	kristiansand	individual	2	3
260	2	Knerten	baseline_cond1	00:00:03	NA	drum	outside_drum	touch	hand	bodypart	kristiansand	individual	2	3
261	2	Knerten	baseline_cond1	00:00:04	NA	drum	membrane	touch	hand	bodypart	kristiansand	individual	2	3
262	2	Knerten	baseline_cond1	00:00:08	NA	drum	outside_drum	touch	hand	bodypart	kristiansand	individual	2	3
264	2	Knerten	baseline_cond1	00:00:04	NA	drum	outside_drum	touch	hand	bodypart	kristiansand	individual	2	3
265	1	Josefine	baseline_cond1	00:00:01	00:43:24	hammer	hammer	touch	hand	bodypart	kristiansand	individual	3	4
267	1	Josefine	baseline_cond1	00:00:09	00:43:24	drum	membrane	touch	hand	bodypart	kristiansand	individual	3	4
268	1	Josefine	baseline_cond1	00:00:06	00:43:24	drum	membrane	touch	hand	bodypart	kristiansand	individual	3	4
269	1	Josefine	baseline_cond1	00:00:20	00:43:24	drum	outside_drum	touch	hand	bodypart	kristiansand	individual	3	4
270	1	Josefine	baseline_cond1	00:00:25	00:43:24	drum	membrane	touch	hand	bodypart	kristiansand	individual	3	4
271	1	Josefine	baseline_cond1	00:00:07	00:43:24	hammer	hammer	touch	hand	bodypart	kristiansand	individual	3	4
275	1	Josefine	baseline_cond1	00:00:01	00:43:24	hammer	hammer	touch	hand	bodypart	kristiansand	individual	3	4
280	1	Josefine	baseline_cond1	00:00:04	00:43:24	drum	outside_drum	touch	hand	bodypart	kristiansand	individual	3	4
281	1	Josefine	baseline_cond1	00:00:07	00:43:24	drum	membrane	touch	hand	bodypart	kristiansand	individual	3	4
282	1	Josefine	baseline_cond1	00:00:31	00:43:24	drum	outside_drum	touch	hand	bodypart	kristiansand	individual	3	4
283	1	Josefine	baseline_cond1	00:00:13	00:43:24	drum	membrane	touch	hand	bodypart	kristiansand	individual	3	4
284	1	Josefine	baseline_cond1	00:00:08	00:43:24	drum	membrane	touch	hand	bodypart	kristiansand	individual	3	4
285	1	Josefine	baseline_cond1	00:01:32	00:43:24	drum	outside_drum	touch	hand	bodypart	kristiansand	individual	3	4
286	1	Josefine	baseline_cond1	00:00:08	00:43:24	drum	inside_drum	touch	hand	bodypart	kristiansand	individual	3	4
287	1	Josefine	baseline_cond1	00:00:20	00:43:24	drum	inside_drum	touch	hand	bodypart	kristiansand	individual	3	4
289	1	Josefine	baseline_cond1	00:00:09	00:43:24	drum	inside_drum	touch	hand	bodypart	kristiansand	individual	3	4
290	1	Josefine	baseline_cond1	00:00:04	00:43:24	drum	inside_drum	touch	hand	bodypart	kristiansand	individual	3	4
292	1	Josefine	baseline_cond1	00:00:36	00:43:24	hammer	hammer	touch	hand	bodypart	kristiansand	individual	3	4
305	1	Josefine	baseline_cond1	00:00:23	00:43:24	hammer	hammer	touch	hand	bodypart	kristiansand	individual	3	4
307	1	Josefine	baseline_cond1	00:00:12	00:43:24	drum	inside_drum	touch	hand	bodypart	kristiansand	individual	3	4
308	1	Josefine	baseline_cond1	00:00:01	00:43:24	hammer	hammer	touch	hand	bodypart	kristiansand	individual	3	4
309	1	Josefine	baseline_cond1	00:00:07	00:43:24	box	rope	touch	hand	bodypart	kristiansand	individual	3	4
312	1	Josefine	baseline_cond1	00:00:21	00:43:24	drum	inside_drum	touch	hand	bodypart	kristiansand	individual	3	4
313	1	Josefine	baseline_cond1	00:02:17	00:43:24	drum	outside_drum	touch	hand	bodypart	kristiansand	individual	3	4
314	1	Josefine	baseline_cond1	00:00:04	00:43:24	drum	inside_drum	touch	hand	bodypart	kristiansand	individual	3	4
315	1	Josefine	baseline_cond1	00:00:19	00:43:24	drum	inside_drum	touch	hand	bodypart	kristiansand	individual	3	4
316	1	Josefine	baseline_cond1	00:00:15	00:43:24	hammer	hammer	touch	hand	bodypart	kristiansand	individual	3	4
320	1	Josefine	baseline_cond1	00:00:19	00:43:24	hammer	hammer	touch	hand	bodypart	kristiansand	individual	3	4
323	1	Josefine	baseline_cond1	00:00:09	00:43:24	hammer	hammer	touch	hand	bodypart	kristiansand	individual	3	4
325	1	Josefine	baseline_cond1	00:01:10	00:43:24	hammer	hammer	touch	hand	bodypart	kristiansand	individual	3	4
329	1	Josefine	baseline_cond1	00:00:17	00:43:24	drum	outside_drum	touch	hand	bodypart	kristiansand	individual	3	4
334	1	Josefine	baseline_cond1	00:00:03	00:43:24	box	rope	touch	hand	bodypart	kristiansand	individual	3	4
341	3	Knerten	baseline_cond1	00:00:10	00:29:14	drum	outside_drum	touch	hand	bodypart	kristiansand	individual	3	5
343	3	Knerten	baseline_cond1	00:00:03	00:29:14	drum	outside_drum	touch	hand	bodypart	kristiansand	individual	3	5
344	3	Knerten	baseline_cond1	00:00:04	00:29:14	drum	membrane	touch	hand	bodypart	kristiansand	individual	3	5
346	3	Knerten	baseline_cond1	00:00:05	00:29:14	drum	outside_drum	touch	hand	bodypart	kristiansand	individual	3	5
349	3	Knerten	baseline_cond1	00:00:01	00:29:14	drum	outside_drum	touch	hand	bodypart	kristiansand	individual	3	5
350	3	Knerten	baseline_cond1	00:00:06	00:29:14	drum	membrane	touch	hand	bodypart	kristiansand	individual	3	5
351	3	Knerten	baseline_cond1	00:00:02	00:29:14	drum	outside_drum	touch	hand	bodypart	kristiansand	individual	3	5
352	3	Knerten	baseline_cond1	00:00:01	00:29:14	drum	membrane	touch	hand	bodypart	kristiansand	individual	3	5
353	3	Knerten	baseline_cond1	00:00:15	00:29:14	drum	outside_drum	touch	hand	bodypart	kristiansand	individual	3	5
354	3	Knerten	baseline_cond1	00:00:21	00:29:14	drum	membrane	touch	hand	bodypart	kristiansand	individual	3	5
359	3	Knerten	baseline_cond1	00:00:03	00:29:14	hammer	hammer	touch	hand	bodypart	kristiansand	individual	3	5
360	3	Knerten	baseline_cond1	00:00:06	00:29:14	drum	outside_drum	touch	hand	bodypart	kristiansand	individual	3	5
361	3	Knerten	baseline_cond1	00:00:05	00:29:14	drum	outside_drum	touch	hand	bodypart	kristiansand	individual	3	5
371	3	Knerten	baseline_cond1	00:00:09	00:29:14	drum	outside_drum	touch	hand	bodypart	kristiansand	individual	3	5
381	3	Knerten	baseline_cond1	00:00:05	00:29:14	drum	outside_drum	touch	hand	bodypart	kristiansand	individual	3	5
383	3	Knerten	baseline_cond1	00:00:01	00:29:14	drum	outside_drum	touch	hand	bodypart	kristiansand	individual	3	5
384	3	Knerten	baseline_cond1	00:00:07	00:29:14	hammer	hammer	touch	hand	bodypart	kristiansand	individual	3	5
392	3	Knerten	baseline_cond1	00:00:07	00:29:14	drum	outside_drum	touch	hand	bodypart	kristiansand	individual	3	5
394	3	Knerten	baseline_cond1	00:00:07	00:29:14	drum	outside_drum	touch	hand	bodypart	kristiansand	individual	3	5
395	3	Knerten	baseline_cond1	00:00:22	00:29:14	drum	membrane	touch	hand	bodypart	kristiansand	individual	3	5
398	3	Knerten	baseline_cond1	00:00:07	00:29:14	drum	membrane	touch	hand	bodypart	kristiansand	individual	3	5
412	3	Knerten	baseline_cond1	00:00:11	00:29:14	hammer	hammer	touch	hand	bodypart	kristiansand	individual	3	5
416	3	Knerten	baseline_cond1	00:01:04	00:29:14	drum	inside_drum	touch	hand	bodypart	kristiansand	individual	3	5
417	3	Knerten	baseline_cond1	00:00:20	00:29:14	drum	outside_drum	touch	hand	bodypart	kristiansand	individual	3	5
419	3	Knerten	baseline_cond1	00:00:11	00:29:14	drum	outside_drum	touch	hand	bodypart	kristiansand	individual	3	5
422	3	Knerten	baseline_cond1	00:00:09	00:29:14	drum	outside_drum	touch	hand	bodypart	kristiansand	individual	3	5
424	3	Knerten	baseline_cond1	00:00:16	00:29:14	drum	outside_drum	touch	hand	bodypart	kristiansand	individual	3	5
425	3	Knerten	baseline_cond1	00:00:08	00:29:14	drum	membrane	touch	hand	bodypart	kristiansand	individual	3	5
428	3	Knerten	baseline_cond1	00:00:10	00:29:14	drum	outside_drum	touch	hand	bodypart	kristiansand	individual	3	5
429	3	Knerten	baseline_cond1	00:00:02	00:29:14	drum	outside_drum	touch	hand	bodypart	kristiansand	individual	3	5
432	3	Knerten	baseline_cond1	00:00:04	00:29:14	drum	outside_drum	touch	hand	bodypart	kristiansand	individual	3	5
434	3	Knerten	baseline_cond1	00:00:08	00:29:14	drum	outside_drum	touch	hand	bodypart	kristiansand	individual	3	5
437	3	Knerten	baseline_cond1	00:01:05	00:29:14	drum	outside_drum	touch	hand	bodypart	kristiansand	individual	3	5
442	1	Janeyr	baseline_cond1	00:00:03	01:23:18	drum	outside_drum	touch	hand	bodypart	kristiansand	individual	4	6
443	1	Janeyr	baseline_cond1	00:00:02	01:23:18	hammer	hammer	touch	hand	bodypart	kristiansand	individual	4	6
446	1	Janeyr	baseline_cond1	00:00:01	01:23:18	drum	outside_drum	touch	hand	bodypart	kristiansand	individual	4	6
449	1	Janeyr	baseline_cond1	00:00:03	01:23:18	hammer	hammer	touch	hand	bodypart	kristiansand	individual	4	6
451	1	Janeyr	baseline_cond1	00:00:07	01:23:18	hammer	hammer	touch	hand	bodypart	kristiansand	individual	4	6
453	1	Janeyr	baseline_cond1	00:00:03	01:23:18	core	core	touch	hand	bodypart	kristiansand	individual	4	6
459	1	Janeyr	baseline_cond1	00:00:14	01:23:18	drum	membrane	touch	hand	bodypart	kristiansand	individual	4	6
460	1	Janeyr	baseline_cond1	00:00:05	01:23:18	drum	membrane	touch	hand	bodypart	kristiansand	individual	4	6
462	1	Janeyr	baseline_cond1	00:00:04	01:23:18	drum	outside_drum	touch	hand	bodypart	kristiansand	individual	4	6
463	1	Janeyr	baseline_cond1	00:00:14	01:23:18	drum	outside_drum	touch	hand	bodypart	kristiansand	individual	4	6
465	1	Janeyr	baseline_cond1	00:00:27	01:23:18	drum	membrane	touch	hand	bodypart	kristiansand	individual	4	6
469	1	Janeyr	baseline_cond1	00:00:13	01:23:18	drum	membrane	touch	hand	bodypart	kristiansand	individual	4	6
472	1	Janeyr	baseline_cond1	00:00:01	01:23:18	hammer	hammer	touch	hand	bodypart	kristiansand	individual	4	6
473	1	Janeyr	baseline_cond1	00:00:04	01:23:18	drum	membrane	touch	hand	bodypart	kristiansand	individual	4	6
482	1	Janeyr	baseline_cond1	00:00:03	01:23:18	drum	outside_drum	touch	hand	bodypart	kristiansand	individual	4	6
483	1	Janeyr	baseline_cond1	00:00:06	01:23:18	drum	membrane	touch	hand	bodypart	kristiansand	individual	4	6
487	1	Janeyr	baseline_cond1	00:00:10	01:23:18	box	door	touch	hand	bodypart	kristiansand	individual	4	6
489	1	Janeyr	baseline_cond1	00:00:05	01:23:18	drum	membrane	touch	hand	bodypart	kristiansand	individual	4	6
491	1	Janeyr	baseline_cond1	00:00:04	01:23:18	drum	membrane	touch	hand	bodypart	kristiansand	individual	4	6
492	1	Janeyr	baseline_cond1	00:00:04	01:23:18	drum	membrane	touch	hand	bodypart	kristiansand	individual	4	6
495	1	Dixie	baseline_cond1	00:00:01	00:32:24	drum	membrane	touch	hand	bodypart	kristiansand	individual	4	7
496	1	Dixie	baseline_cond1	00:00:04	00:32:24	drum	outside_drum	touch	hand	bodypart	kristiansand	individual	4	7
497	1	Dixie	baseline_cond1	00:00:02	00:32:24	drum	membrane	touch	hand	bodypart	kristiansand	individual	4	7
498	1	Dixie	baseline_cond1	00:00:05	00:32:24	drum	outside_drum	touch	hand	bodypart	kristiansand	individual	4	7
500	1	Dixie	baseline_cond1	00:00:09	00:32:24	hammer	hammer	touch	hand	bodypart	kristiansand	individual	4	7
510	1	Dixie	baseline_cond1	00:00:18	00:32:24	drum	outside_drum	touch	hand	bodypart	kristiansand	individual	4	7
512	1	Dixie	baseline_cond1	00:00:01	00:32:24	drum	outside_drum	touch	hand	bodypart	kristiansand	individual	4	7
513	1	Dixie	baseline_cond1	00:00:06	00:32:24	drum	inside_drum	touch	hand	bodypart	kristiansand	individual	4	7
514	1	Dixie	baseline_cond1	00:00:01	00:32:24	drum	outside_drum	touch	hand	bodypart	kristiansand	individual	4	7
515	1	Dixie	baseline_cond1	00:00:16	00:32:24	drum	membrane	touch	hand	bodypart	kristiansand	individual	4	7
516	1	Dixie	baseline_cond1	00:00:04	00:32:24	drum	outside_drum	touch	hand	bodypart	kristiansand	individual	4	7
518	1	Dixie	baseline_cond1	00:00:37	00:32:24	drum	outside_drum	touch	hand	bodypart	kristiansand	individual	4	7
519	1	Dixie	baseline_cond1	00:00:02	00:32:24	drum	membrane	touch	hand	bodypart	kristiansand	individual	4	7
521	1	Dixie	baseline_cond1	00:00:05	00:32:24	drum	membrane	touch	hand	bodypart	kristiansand	individual	4	7
522	1	Dixie	baseline_cond1	00:00:02	00:32:24	drum	inside_drum	touch	hand	bodypart	kristiansand	individual	4	7
523	1	Dixie	baseline_cond1	00:00:07	00:32:24	drum	outside_drum	touch	hand	bodypart	kristiansand	individual	4	7
525	1	Dixie	baseline_cond1	00:00:03	00:32:24	drum	outside_drum	touch	hand	bodypart	kristiansand	individual	4	7
527	1	Dixie	baseline_cond1	00:00:06	00:32:24	drum	outside_drum	touch	hand	bodypart	kristiansand	individual	4	7
529	1	Dixie	baseline_cond1	00:00:07	00:32:24	drum	inside_drum	touch	hand	bodypart	kristiansand	individual	4	7
531	1	Dixie	baseline_cond1	00:00:21	00:32:24	drum	outside_drum	touch	hand	bodypart	kristiansand	individual	4	7
533	1	Dixie	baseline_cond1	00:00:08	00:32:24	drum	outside_drum	touch	hand	bodypart	kristiansand	individual	4	7
535	1	Dixie	baseline_cond1	00:00:12	00:32:24	drum	membrane	touch	hand	bodypart	kristiansand	individual	4	7
536	1	Dixie	baseline_cond1	00:00:26	00:32:24	drum	outside_drum	touch	hand	bodypart	kristiansand	individual	4	7
537	1	Dixie	baseline_cond1	00:00:11	00:32:24	drum	membrane	touch	hand	bodypart	kristiansand	individual	4	7
539	1	Dixie	baseline_cond1	00:00:41	00:32:24	drum	outside_drum	touch	hand	bodypart	kristiansand	individual	4	7
540	1	Dixie	baseline_cond1	00:00:01	00:32:24	drum	membrane	touch	hand	bodypart	kristiansand	individual	4	7
542	1	Dixie	baseline_cond1	00:00:03	00:32:24	drum	membrane	touch	hand	bodypart	kristiansand	individual	4	7
543	1	Dixie	baseline_cond1	00:00:05	00:32:24	drum	outside_drum	touch	hand	bodypart	kristiansand	individual	4	7
544	1	Dixie	baseline_cond1	00:00:02	00:32:24	drum	membrane	touch	hand	bodypart	kristiansand	individual	4	7
545	1	Dixie	baseline_cond1	00:00:23	00:32:24	drum	outside_drum	touch	hand	bodypart	kristiansand	individual	4	7
547	1	Dixie	baseline_cond1	00:00:26	00:32:24	drum	outside_drum	touch	hand	bodypart	kristiansand	individual	4	7
549	1	Dixie	baseline_cond1	00:00:42	00:32:24	drum	outside_drum	touch	hand	bodypart	kristiansand	individual	4	7
551	1	Dixie	baseline_cond1	00:00:07	00:32:24	drum	outside_drum	touch	hand	bodypart	kristiansand	individual	4	7
559	1	Dixie	baseline_cond1	00:00:41	00:32:24	drum	outside_drum	touch	hand	bodypart	kristiansand	individual	4	7
561	1	Dixie	baseline_cond1	00:00:02	00:32:24	drum	outside_drum	touch	hand	bodypart	kristiansand	individual	4	7
563	1	Dixie	baseline_cond1	00:00:47	00:32:24	drum	outside_drum	touch	hand	bodypart	kristiansand	individual	4	7
564	1	Dixie	baseline_cond1	00:00:10	00:32:24	drum	membrane	touch	hand	bodypart	kristiansand	individual	4	7
565	1	Dixie	baseline_cond1	00:00:10	00:32:24	drum	outside_drum	touch	hand	bodypart	kristiansand	individual	4	7
566	1	Dixie	baseline_cond1	00:00:03	00:32:24	drum	membrane	touch	hand	bodypart	kristiansand	individual	4	7
567	1	Dixie	baseline_cond1	00:00:01	00:32:24	drum	outside_drum	touch	hand	bodypart	kristiansand	individual	4	7
568	1	Dixie	baseline_cond1	00:00:07	00:32:24	drum	inside_drum	touch	hand	bodypart	kristiansand	individual	4	7
569	1	Dixie	baseline_cond1	00:00:03	00:32:24	drum	outside_drum	touch	hand	bodypart	kristiansand	individual	4	7
571	1	Tobias	baseline_cond1	00:00:02	00:35:53	drum	membrane	touch	hand	bodypart	kristiansand	individual	5	8
572	1	Tobias	baseline_cond1	00:00:04	00:35:53	drum	outside_drum	touch	hand	bodypart	kristiansand	individual	5	8
573	1	Tobias	baseline_cond1	00:00:01	00:35:53	drum	outside_drum	touch	hand	bodypart	kristiansand	individual	5	8
574	1	Tobias	baseline_cond1	00:00:03	00:35:53	hammer	hammer	touch	hand	bodypart	kristiansand	individual	5	8
576	1	Tobias	baseline_cond1	00:00:06	00:35:53	core	core	touch	hand	bodypart	kristiansand	individual	5	8
581	1	Tobias	baseline_cond1	00:00:06	00:35:53	hammer	hammer	touch	hand	bodypart	kristiansand	individual	5	8
583	2	Josefine	baseline_cond1	00:01:07	00:33:29	drum	membrane	touch	hand	bodypart	kristiansand	individual	5	9
584	2	Josefine	baseline_cond1	00:01:20	00:33:29	drum	outside_drum	touch	hand	bodypart	kristiansand	individual	5	9
586	2	Josefine	baseline_cond1	00:00:03	00:33:29	drum	inside_drum	touch	hand	bodypart	kristiansand	individual	5	9
588	2	Josefine	baseline_cond1	00:00:02	00:33:29	drum	outside_drum	touch	hand	bodypart	kristiansand	individual	5	9
589	2	Josefine	baseline_cond1	00:00:07	00:33:29	drum	membrane	touch	hand	bodypart	kristiansand	individual	5	9
590	2	Josefine	baseline_cond1	00:00:06	00:33:29	drum	inside_drum	touch	hand	bodypart	kristiansand	individual	5	9
591	2	Josefine	baseline_cond1	00:00:07	00:33:29	drum	outside_drum	touch	hand	bodypart	kristiansand	individual	5	9
593	2	Josefine	baseline_cond1	00:00:06	00:33:29	drum	inside_drum	touch	hand	bodypart	kristiansand	individual	5	9
594	2	Josefine	baseline_cond1	00:00:02	00:33:29	drum	membrane	touch	hand	bodypart	kristiansand	individual	5	9
595	2	Josefine	baseline_cond1	00:00:19	00:33:29	drum	outside_drum	touch	hand	bodypart	kristiansand	individual	5	9
596	2	Josefine	baseline_cond1	00:00:11	00:33:29	hammer	hammer	touch	hand	bodypart	kristiansand	individual	5	9
600	2	Josefine	baseline_cond1	00:00:14	00:33:29	drum	inside_drum	touch	hand	bodypart	kristiansand	individual	5	9
605	2	Janeyr	baseline_cond1	00:00:03	00:51:57	drum	membrane	touch	hand	bodypart	kristiansand	individual	6	10
607	2	Janeyr	baseline_cond1	00:00:18	00:51:57	box	door	touch	stick	tool	kristiansand	individual	6	10
610	2	Janeyr	baseline_cond1	00:00:08	00:51:57	hammer	hammer	touch	hand	bodypart	kristiansand	individual	6	10
617	2	Janeyr	baseline_cond1	00:00:06	00:51:57	core	core	touch	hand	bodypart	kristiansand	individual	6	10
627	2	Junior	baseline_cond1	00:00:02	00:36:15	box	door	touch	hand	bodypart	kristiansand	individual	6	11
630	2	Junior	baseline_cond1	00:00:02	00:36:15	box	rope	touch	hand	bodypart	kristiansand	individual	6	11
635	2	Junior	baseline_cond1	00:00:02	00:36:15	drum	membrane	touch	hand	bodypart	kristiansand	individual	6	11
637	2	Junior	baseline_cond1	00:00:21	00:36:15	drum	outside_drum	touch	hand	bodypart	kristiansand	individual	6	11
641	2	Junior	baseline_cond1	00:00:07	00:36:15	box	rope	touch	hand	bodypart	kristiansand	individual	6	11
652	2	Junior	baseline_cond1	00:00:06	00:36:15	drum	outside_drum	touch	hand	bodypart	kristiansand	individual	6	11
653	2	Junior	baseline_cond1	00:00:01	00:36:15	drum	inside_drum	touch	hand	bodypart	kristiansand	individual	6	11
658	2	Junior	baseline_cond1	00:00:13	00:36:15	box	door	touch	hand	bodypart	kristiansand	individual	6	11
660	2	Junior	baseline_cond1	00:00:01	00:36:15	hammer	hammer	touch	hand	bodypart	kristiansand	individual	6	11
665	2	Junior	baseline_cond1	00:00:08	00:36:15	drum	outside_drum	touch	hand	bodypart	kristiansand	individual	6	11
672	2	Junior	baseline_cond1	00:00:04	00:36:15	drum	outside_drum	touch	hand	bodypart	kristiansand	individual	6	11
673	2	Junior	baseline_cond1	00:00:12	00:36:15	drum	outside_drum	touch	hand	bodypart	kristiansand	individual	6	11
675	2	Junior	baseline_cond1	00:00:03	00:36:15	drum	membrane	touch	hand	bodypart	kristiansand	individual	6	11
683	3	Janeyr	baseline_cond1	00:00:07	00:45:34	drum	membrane	touch	hand	bodypart	kristiansand	individual	7	12
689	3	Janeyr	baseline_cond1	00:00:28	00:45:34	drum	membrane	touch	hand	bodypart	kristiansand	individual	7	12
691	3	Janeyr	baseline_cond1	00:00:05	00:45:34	drum	membrane	touch	hand	bodypart	kristiansand	individual	7	12
693	3	Janeyr	baseline_cond1	00:00:30	00:45:34	drum	membrane	touch	hand	bodypart	kristiansand	individual	7	12
694	3	Janeyr	baseline_cond1	00:00:07	00:45:34	drum	membrane	touch	hand	bodypart	kristiansand	individual	7	12
695	3	Janeyr	baseline_cond1	00:00:09	00:45:34	drum	outside_drum	touch	hand	bodypart	kristiansand	individual	7	12
697	3	Janeyr	baseline_cond1	00:00:16	00:45:34	drum	membrane	touch	hand	bodypart	kristiansand	individual	7	12
699	3	Janeyr	baseline_cond1	00:00:03	00:45:34	drum	membrane	touch	hand	bodypart	kristiansand	individual	7	12
700	3	Janeyr	baseline_cond1	00:00:04	00:45:34	drum	inside_drum	touch	hand	bodypart	kristiansand	individual	7	12
701	3	Janeyr	baseline_cond1	00:00:02	00:45:34	drum	outside_drum	touch	hand	bodypart	kristiansand	individual	7	12
702	3	Janeyr	baseline_cond1	00:00:04	00:45:34	drum	membrane	touch	hand	bodypart	kristiansand	individual	7	12
704	3	Janeyr	baseline_cond1	00:00:01	00:45:34	drum	outside_drum	touch	hand	bodypart	kristiansand	individual	7	12
705	3	Janeyr	baseline_cond1	00:00:04	00:45:34	drum	outside_drum	touch	hand	bodypart	kristiansand	individual	7	12
706	3	Janeyr	baseline_cond1	00:00:34	00:45:34	drum	membrane	touch	hand	bodypart	kristiansand	individual	7	12
712	3	Junior	baseline_cond1	00:00:01	00:45:43	drum	membrane	touch	hand	bodypart	kristiansand	individual	7	13
716	3	Junior	baseline_cond1	00:00:20	00:45:43	drum	outside_drum	touch	hand	bodypart	kristiansand	individual	7	13
718	3	Junior	baseline_cond1	00:00:07	00:45:43	drum	membrane	touch	hand	bodypart	kristiansand	individual	7	13
721	3	Junior	baseline_cond1	00:00:03	00:45:43	drum	membrane	touch	hand	bodypart	kristiansand	individual	7	13
723	3	Junior	baseline_cond1	00:00:10	00:45:43	drum	outside_drum	touch	hand	bodypart	kristiansand	individual	7	13
724	3	Junior	baseline_cond1	00:00:03	00:45:43	drum	membrane	touch	hand	bodypart	kristiansand	individual	7	13
725	3	Junior	baseline_cond1	00:00:03	00:45:43	drum	outside_drum	touch	hand	bodypart	kristiansand	individual	7	13
726	3	Junior	baseline_cond1	00:00:19	00:45:43	box	rope	touch	hand	bodypart	kristiansand	individual	7	13
734	3	Junior	baseline_cond1	00:00:13	00:45:43	box	rope	touch	hand	bodypart	kristiansand	individual	7	13
738	3	Junior	baseline_cond1	00:00:04	00:45:43	drum	membrane	touch	hand	bodypart	kristiansand	individual	7	13
739	3	Junior	baseline_cond1	00:00:33	00:45:43	drum	outside_drum	touch	hand	bodypart	kristiansand	individual	7	13
740	3	Junior	baseline_cond1	00:00:04	00:45:43	drum	outside_drum	touch	hand	bodypart	kristiansand	individual	7	13
744	3	Junior	baseline_cond1	00:00:01	00:45:43	core	core	touch	hand	bodypart	kristiansand	individual	7	13
748	3	Junior	baseline_cond1	00:00:01	00:45:43	drum	outside_drum	touch	hand	bodypart	kristiansand	individual	7	13
756	3	Junior	baseline_cond1	00:00:18	00:45:43	box	door	touch	hand	bodypart	kristiansand	individual	7	13
761	3	Junior	baseline_cond1	00:00:04	00:45:43	box	door	touch	hand	bodypart	kristiansand	individual	7	13
762	3	Junior	baseline_cond1	00:00:08	00:45:43	box	rope	touch	hand	bodypart	kristiansand	individual	7	13
767	3	Junior	baseline_cond1	00:00:12	00:45:43	box	door	touch	hand	bodypart	kristiansand	individual	7	13
769	3	Junior	baseline_cond1	00:00:03	00:45:43	box	door	touch	hand	bodypart	kristiansand	individual	7	13
771	3	Junior	baseline_cond1	00:00:18	00:45:43	box	door	touch	hand	bodypart	kristiansand	individual	7	13
772	2	Tobias	baseline_cond1	00:00:06	00:38:07	box	door	touch	hand	bodypart	kristiansand	individual	8	14
773	2	Tobias	baseline_cond1	00:00:02	00:38:07	drum	membrane	touch	hand	bodypart	kristiansand	individual	8	14
774	2	Tobias	baseline_cond1	00:00:03	00:38:07	drum	outside_drum	touch	hand	bodypart	kristiansand	individual	8	14
776	2	Tobias	baseline_cond1	00:00:01	00:38:07	drum	outside_drum	touch	hand	bodypart	kristiansand	individual	8	14
777	2	Tobias	baseline_cond1	00:00:18	00:38:07	drum	outside_drum	touch	hand	bodypart	kristiansand	individual	8	14
780	2	Dixie	baseline_cond1	00:00:01	00:44:56	drum	outside_drum	touch	hand	bodypart	kristiansand	individual	8	15
781	2	Dixie	baseline_cond1	00:00:01	00:44:56	drum	membrane	touch	hand	bodypart	kristiansand	individual	8	15
782	2	Dixie	baseline_cond1	00:00:03	00:44:56	drum	membrane	touch	hand	bodypart	kristiansand	individual	8	15
783	2	Dixie	baseline_cond1	00:00:01	00:44:56	drum	inside_drum	touch	hand	bodypart	kristiansand	individual	8	15
784	2	Dixie	baseline_cond1	00:00:08	00:44:56	drum	membrane	touch	hand	bodypart	kristiansand	individual	8	15
785	2	Dixie	baseline_cond1	00:00:20	00:44:56	drum	outside_drum	touch	hand	bodypart	kristiansand	individual	8	15
792	2	Dixie	baseline_cond1	00:00:13	00:44:56	drum	outside_drum	touch	hand	bodypart	kristiansand	individual	8	15
793	2	Dixie	baseline_cond1	00:00:06	00:44:56	drum	inside_drum	touch	hand	bodypart	kristiansand	individual	8	15
795	2	Dixie	baseline_cond1	00:00:02	00:44:56	drum	inside_drum	touch	hand	bodypart	kristiansand	individual	8	15
796	2	Dixie	baseline_cond1	00:00:24	00:44:56	drum	outside_drum	touch	hand	bodypart	kristiansand	individual	8	15
797	2	Dixie	baseline_cond1	00:00:03	00:44:56	drum	inside_drum	touch	hand	bodypart	kristiansand	individual	8	15
798	2	Dixie	baseline_cond1	00:00:01	00:44:56	drum	outside_drum	touch	hand	bodypart	kristiansand	individual	8	15
805	2	Dixie	baseline_cond1	00:00:05	00:44:56	drum	outside_drum	touch	hand	bodypart	kristiansand	individual	8	15
806	2	Dixie	baseline_cond1	00:00:03	00:44:56	drum	outside_drum	touch	hand	bodypart	kristiansand	individual	8	15
807	2	Dixie	baseline_cond1	00:00:02	00:44:56	drum	inside_drum	touch	hand	bodypart	kristiansand	individual	8	15
808	2	Dixie	baseline_cond1	00:00:08	00:44:56	drum	outside_drum	touch	hand	bodypart	kristiansand	individual	8	15
809	2	Dixie	baseline_cond1	00:00:31	00:44:56	drum	outside_drum	touch	hand	bodypart	kristiansand	individual	8	15
810	2	Dixie	baseline_cond1	00:00:05	00:44:56	drum	inside_drum	touch	hand	bodypart	kristiansand	individual	8	15
811	2	Dixie	baseline_cond1	00:00:04	00:44:56	drum	outside_drum	touch	hand	bodypart	kristiansand	individual	8	15
813	3	Dixie	baseline_cond1	00:00:01	00:30:59	drum	membrane	touch	hand	bodypart	kristiansand	individual	8	16
814	3	Dixie	baseline_cond1	00:00:01	00:30:59	drum	outside_drum	touch	hand	bodypart	kristiansand	individual	8	16
816	3	Dixie	baseline_cond1	00:00:02	00:30:59	hammer	hammer	touch	hand	bodypart	kristiansand	individual	8	16
817	3	Dixie	baseline_cond1	00:00:03	00:30:59	drum	membrane	touch	hand	bodypart	kristiansand	individual	8	16
819	3	Dixie	baseline_cond1	00:00:02	00:30:59	drum	outside_drum	touch	hand	bodypart	kristiansand	individual	8	16
820	3	Dixie	baseline_cond1	00:00:10	00:30:59	drum	membrane	touch	hand	bodypart	kristiansand	individual	8	16
825	3	Dixie	baseline_cond1	00:00:03	00:30:59	drum	outside_drum	touch	hand	bodypart	kristiansand	individual	8	16
826	3	Dixie	baseline_cond1	00:00:04	00:30:59	drum	membrane	touch	hand	bodypart	kristiansand	individual	8	16
827	3	Dixie	baseline_cond1	00:00:04	00:30:59	drum	outside_drum	touch	hand	bodypart	kristiansand	individual	8	16
831	3	Dixie	baseline_cond1	00:00:13	00:30:59	drum	outside_drum	touch	hand	bodypart	kristiansand	individual	8	16
834	3	Dixie	baseline_cond1	00:00:04	00:30:59	drum	outside_drum	touch	hand	bodypart	kristiansand	individual	8	16
835	3	Dixie	baseline_cond1	00:00:01	00:30:59	drum	inside_drum	touch	hand	bodypart	kristiansand	individual	8	16
836	3	Dixie	baseline_cond1	00:00:11	00:30:59	drum	outside_drum	touch	hand	bodypart	kristiansand	individual	8	16
838	3	Dixie	baseline_cond1	00:00:29	00:30:59	drum	membrane	touch	hand	bodypart	kristiansand	individual	8	16
840	3	Dixie	baseline_cond1	00:00:08	00:30:59	drum	membrane	touch	hand	bodypart	kristiansand	individual	8	16
842	3	Dixie	baseline_cond1	00:00:04	00:30:59	drum	membrane	touch	hand	bodypart	kristiansand	individual	8	16
844	3	Dixie	baseline_cond1	00:00:19	00:30:59	drum	membrane	touch	hand	bodypart	kristiansand	individual	8	16
846	3	Dixie	baseline_cond1	00:00:03	00:30:59	drum	outside_drum	touch	hand	bodypart	kristiansand	individual	8	16
848	3	Dixie	baseline_cond1	00:00:08	00:30:59	drum	membrane	touch	hand	bodypart	kristiansand	individual	8	16
849	3	Dixie	baseline_cond1	00:00:22	00:30:59	drum	membrane	touch	hand	bodypart	kristiansand	individual	8	16
850	3	Dixie	baseline_cond1	00:00:03	00:30:59	drum	outside_drum	touch	hand	bodypart	kristiansand	individual	8	16
852	3	Dixie	baseline_cond1	00:00:03	00:30:59	drum	inside_drum	touch	hand	bodypart	kristiansand	individual	8	16
854	3	Dixie	baseline_cond1	00:00:02	00:30:59	drum	outside_drum	touch	hand	bodypart	kristiansand	individual	8	16
857	3	Dixie	baseline_cond1	00:00:07	00:30:59	drum	outside_drum	touch	hand	bodypart	kristiansand	individual	8	16
859	3	Dixie	baseline_cond1	00:00:11	00:30:59	drum	outside_drum	touch	hand	bodypart	kristiansand	individual	8	16
860	3	Dixie	baseline_cond1	00:00:03	00:30:59	drum	inside_drum	touch	hand	bodypart	kristiansand	individual	8	16
861	3	Dixie	baseline_cond1	00:00:04	00:30:59	drum	outside_drum	touch	hand	bodypart	kristiansand	individual	8	16
864	3	Dixie	baseline_cond1	00:00:04	00:30:59	drum	outside_drum	touch	hand	bodypart	kristiansand	individual	8	16
866	3	Dixie	baseline_cond1	00:00:08	00:30:59	drum	outside_drum	touch	hand	bodypart	kristiansand	individual	8	16
868	3	Dixie	baseline_cond1	00:00:02	00:30:59	drum	outside_drum	touch	hand	bodypart	kristiansand	individual	8	16
870	3	Tobias	baseline_cond1	00:00:02	00:54:31	drum	outside_drum	touch	hand	bodypart	kristiansand	individual	9	17
871	3	Tobias	baseline_cond1	00:00:07	00:54:31	drum	outside_drum	touch	hand	bodypart	kristiansand	individual	9	17
873	3	Tobias	baseline_cond1	00:00:03	00:54:31	hammer	hammer	touch	hand	bodypart	kristiansand	individual	9	17
877	3	Tobias	baseline_cond1	00:00:23	00:54:31	drum	outside_drum	touch	hand	bodypart	kristiansand	individual	9	17
878	3	Tobias	baseline_cond1	00:00:27	00:54:31	hammer	hammer	touch	hand	bodypart	kristiansand	individual	9	17
881	3	Tobias	baseline_cond1	00:00:10	00:54:31	hammer	hammer	touch	hand	bodypart	kristiansand	individual	9	17
888	3	Tobias	baseline_cond1	00:00:03	00:54:31	box	door	touch	hand	bodypart	kristiansand	individual	9	17
895	3	Tobias	baseline_cond1	00:00:03	00:54:31	box	rope	touch	hand	bodypart	kristiansand	individual	9	17
901	3	Tobias	baseline_cond1	00:00:03	00:54:31	drum	outside_drum	touch	hand	bodypart	kristiansand	individual	9	17
903	3	Tobias	baseline_cond1	00:00:19	00:54:31	drum	outside_drum	touch	hand	bodypart	kristiansand	individual	9	17
904	3	Tobias	baseline_cond1	00:00:04	00:54:31	drum	outside_drum	touch	hand	bodypart	kristiansand	individual	9	17
905	3	Tobias	baseline_cond1	00:00:03	00:54:31	drum	outside_drum	touch	hand	bodypart	kristiansand	individual	9	17
906	3	Tobias	baseline_cond1	00:00:09	00:54:31	hammer	hammer	touch	hand	bodypart	kristiansand	individual	9	17
907	3	Tobias	baseline_cond1	00:00:06	00:54:31	hammer	hammer	touch	hand	bodypart	kristiansand	individual	9	17
912	3	Tobias	baseline_cond1	00:00:29	00:54:31	hammer	hammer	touch	hand	bodypart	kristiansand	individual	9	17
916	3	Tobias	baseline_cond1	00:00:09	00:54:31	drum	inside_drum	touch	hand	bodypart	kristiansand	individual	9	17
917	3	Tobias	baseline_cond1	00:00:03	00:54:31	drum	outside_drum	touch	hand	bodypart	kristiansand	individual	9	17
918	3	Tobias	baseline_cond1	00:00:03	00:54:31	drum	outside_drum	touch	hand	bodypart	kristiansand	individual	9	17
919	3	Tobias	baseline_cond1	00:00:04	00:54:31	hammer	hammer	touch	hand	bodypart	kristiansand	individual	9	17
920	3	Tobias	baseline_cond1	00:00:16	00:54:31	drum	outside_drum	touch	hand	bodypart	kristiansand	individual	9	17
921	3	Tobias	baseline_cond1	00:00:06	00:54:31	hammer	hammer	touch	hand	bodypart	kristiansand	individual	9	17
923	3	Tobias	baseline_cond1	00:00:08	00:54:31	drum	outside_drum	touch	hand	bodypart	kristiansand	individual	9	17
924	3	Tobias	baseline_cond1	00:00:03	00:54:31	drum	inside_drum	touch	hand	bodypart	kristiansand	individual	9	17
925	3	Tobias	baseline_cond1	00:00:04	00:54:31	drum	outside_drum	touch	hand	bodypart	kristiansand	individual	9	17
927	3	Tobias	baseline_cond1	00:00:14	00:54:31	drum	outside_drum	touch	hand	bodypart	kristiansand	individual	9	17
928	3	Tobias	baseline_cond1	00:00:03	00:54:31	drum	outside_drum	touch	hand	bodypart	kristiansand	individual	9	17
929	3	Tobias	baseline_cond1	00:00:09	00:54:31	drum	outside_drum	touch	hand	bodypart	kristiansand	individual	9	17
930	3	Tobias	baseline_cond1	00:00:04	00:54:31	drum	outside_drum	touch	hand	bodypart	kristiansand	individual	9	17
931	3	Tobias	baseline_cond1	00:00:01	00:54:31	drum	outside_drum	touch	hand	bodypart	kristiansand	individual	9	17
932	3	Tobias	baseline_cond1	00:00:04	00:54:31	hammer	hammer	touch	hand	bodypart	kristiansand	individual	9	17
933	3	Tobias	baseline_cond1	00:00:15	00:54:31	drum	outside_drum	touch	hand	bodypart	kristiansand	individual	9	17
935	3	Tobias	baseline_cond1	00:00:11	00:54:31	box	door	touch	hand	bodypart	kristiansand	individual	9	17
957	3	Tobias	baseline_cond1	00:00:04	00:54:31	box	rope	touch	hand	bodypart	kristiansand	individual	9	17
958	3	Tobias	baseline_cond1	00:00:04	00:54:31	drum	outside_drum	touch	hand	bodypart	kristiansand	individual	9	17
959	3	Tobias	baseline_cond1	00:00:02	00:54:31	drum	outside_drum	touch	hand	bodypart	kristiansand	individual	9	17
961	3	Tobias	baseline_cond1	00:00:05	00:54:31	drum	outside_drum	touch	hand	bodypart	kristiansand	individual	9	17
962	3	Tobias	baseline_cond1	00:00:08	00:54:31	drum	outside_drum	touch	hand	bodypart	kristiansand	individual	9	17
963	3	Tobias	baseline_cond1	00:00:12	00:54:31	drum	inside_drum	touch	hand	bodypart	kristiansand	individual	9	17
964	3	Tobias	baseline_cond1	00:00:01	00:54:31	drum	outside_drum	touch	hand	bodypart	kristiansand	individual	9	17
966	3	Tobias	baseline_cond1	00:00:09	00:54:31	drum	outside_drum	touch	hand	bodypart	kristiansand	individual	9	17
968	3	Tobias	baseline_cond1	00:00:03	00:54:31	drum	inside_drum	touch	hand	bodypart	kristiansand	individual	9	17
974	1	Dixie	baseline_cond2	00:00:02	00:29:33	drum	membrane	touch	hand	bodypart	kristiansand	individual	9	18
976	1	Dixie	baseline_cond2	00:00:04	00:29:33	hammer	hammer	touch	hand	bodypart	kristiansand	individual	9	18
993	1	Janeyr	baseline_cond2	00:00:05	00:33:09	hammer	hammer	touch	hand	bodypart	kristiansand	individual	10	21
999	1	Janeyr	baseline_cond2	00:00:04	00:33:09	box	rope	touch	hand	bodypart	kristiansand	individual	10	21
1001	3	Josefine	baseline_cond1	00:00:01	00:57:24	drum	inside_drum	touch	hand	bodypart	kristiansand	individual	11	22
1002	3	Josefine	baseline_cond1	00:00:05	00:57:24	drum	membrane	touch	hand	bodypart	kristiansand	individual	11	22
1003	3	Josefine	baseline_cond1	00:00:13	00:57:24	drum	membrane	touch	hand	bodypart	kristiansand	individual	11	22
1004	3	Josefine	baseline_cond1	00:00:13	00:57:24	drum	outside_drum	touch	hand	bodypart	kristiansand	individual	11	22
1006	3	Josefine	baseline_cond1	00:00:49	00:57:24	drum	membrane	touch	hand	bodypart	kristiansand	individual	11	22
1007	3	Josefine	baseline_cond1	00:00:10	00:57:24	drum	outside_drum	touch	hand	bodypart	kristiansand	individual	11	22
1009	3	Josefine	baseline_cond1	00:00:10	00:57:24	drum	outside_drum	touch	hand	bodypart	kristiansand	individual	11	22
1010	3	Josefine	baseline_cond1	00:00:12	00:57:24	drum	outside_drum	touch	hand	bodypart	kristiansand	individual	11	22
1011	3	Josefine	baseline_cond1	00:00:31	00:57:24	box	outside_drum	touch	hand	bodypart	kristiansand	individual	11	22
1013	3	Josefine	baseline_cond1	00:00:01	00:57:24	hammer	hammer	touch	hand	bodypart	kristiansand	individual	11	22
1019	3	Josefine	baseline_cond1	00:00:12	00:57:24	hammer	hammer	touch	hand	bodypart	kristiansand	individual	11	22
1022	3	Josefine	baseline_cond1	00:00:01	00:57:24	drum	outside_drum	touch	hand	bodypart	kristiansand	individual	11	22
1024	3	Josefine	baseline_cond1	00:00:20	00:57:24	drum	outside_drum	touch	hand	bodypart	kristiansand	individual	11	22
1025	3	Josefine	baseline_cond1	00:00:13	00:57:24	drum	inside_drum	touch	hand	bodypart	kristiansand	individual	11	22
1026	3	Josefine	baseline_cond1	00:00:02	00:57:24	drum	outside_drum	touch	hand	bodypart	kristiansand	individual	11	22
1027	3	Josefine	baseline_cond1	00:00:30	00:57:24	drum	inside_drum	touch	hand	bodypart	kristiansand	individual	11	22
1029	3	Josefine	baseline_cond1	00:00:01	00:57:24	drum	outside_drum	touch	hand	bodypart	kristiansand	individual	11	22
1030	3	Josefine	baseline_cond1	00:00:13	00:57:24	drum	inside_drum	touch	hand	bodypart	kristiansand	individual	11	22
1032	3	Josefine	baseline_cond1	00:00:02	00:57:24	core	core	touch	hand	bodypart	kristiansand	individual	11	22
1035	3	Josefine	baseline_cond1	00:00:05	00:57:24	hammer	hammer	touch	hand	bodypart	kristiansand	individual	11	22
1037	3	Josefine	baseline_cond1	00:00:15	00:57:24	hammer	hammer	touch	hand	bodypart	kristiansand	individual	11	22
1040	3	Josefine	baseline_cond1	00:00:06	00:57:24	box	rope	touch	hand	bodypart	kristiansand	individual	11	22
1043	3	Josefine	baseline_cond1	00:00:07	00:57:24	box	rope	touch	hand	bodypart	kristiansand	individual	11	22
1047	3	Josefine	baseline_cond1	00:00:16	00:57:24	box	rope	touch	hand	bodypart	kristiansand	individual	11	22
1051	3	Josefine	baseline_cond1	00:00:06	00:57:24	box	rope	touch	hand	bodypart	kristiansand	individual	11	22
1054	3	Josefine	baseline_cond1	00:00:02	00:57:24	box	rope	touch	hand	bodypart	kristiansand	individual	11	22
1062	3	Josefine	baseline_cond1	00:00:05	00:57:24	drum	membrane	touch	hand	bodypart	kristiansand	individual	11	22
1063	3	Josefine	baseline_cond1	00:00:05	00:57:24	drum	inside_drum	touch	hand	bodypart	kristiansand	individual	11	22
1068	1	Josefine	baseline_cond2	00:00:08	00:32:28	box	rope	touch	hand	bodypart	kristiansand	individual	11	23
1069	1	Josefine	baseline_cond2	00:00:02	00:32:28	box	door	touch	hand	bodypart	kristiansand	individual	11	23
1080	1	Josefine	baseline_cond2	00:00:18	00:32:28	box	door	touch	hand	bodypart	kristiansand	individual	11	23
1083	1	Josefine	baseline_cond2	00:00:04	00:32:28	box	rope	touch	hand	bodypart	kristiansand	individual	11	23
1085	1	Josefine	baseline_cond2	00:00:01	00:32:28	box	rope	touch	hand	bodypart	kristiansand	individual	11	23
1087	1	Josefine	baseline_cond2	00:00:24	00:32:28	box	door	touch	hand	bodypart	kristiansand	individual	11	23
1093	1	Josefine	baseline_cond2	00:00:10	00:32:28	box	rope	touch	hand	bodypart	kristiansand	individual	11	23
1095	1	Josefine	baseline_cond2	00:00:11	00:32:28	box	rope	touch	hand	bodypart	kristiansand	individual	11	23
1097	1	Josefine	baseline_cond2	00:00:04	00:32:28	box	rope	touch	hand	bodypart	kristiansand	individual	11	23
1102	1	Tobias	baseline_cond2	00:00:02	02:02:19	box	door	touch	hand	bodypart	kristiansand	individual	12	24
1104	1	Tobias	baseline_cond2	00:00:02	02:02:19	box	rope	touch	hand	bodypart	kristiansand	individual	12	24
1110	1	Tobias	baseline_cond2	00:00:05	02:02:19	hammer	hammer	touch	hand	bodypart	kristiansand	individual	12	24
1119	1	Tobias	baseline_cond2	00:00:05	02:02:19	box	door	touch	plastic	tool	kristiansand	individual	12	24
1133	1	Tobias	baseline_cond2	00:00:20	02:02:19	box	door	touch	hand	bodypart	kristiansand	individual	12	24
1135	1	Tobias	baseline_cond2	00:00:16	02:02:19	box	door	touch	hand	bodypart	kristiansand	individual	12	24
1139	1	Tobias	baseline_cond2	00:00:01	02:02:19	box	door	touch	hand	bodypart	kristiansand	individual	12	24
1142	1	Tobias	baseline_cond2	00:00:17	02:02:19	box	door	touch	hand	bodypart	kristiansand	individual	12	24
1144	1	Tobias	baseline_cond2	00:00:04	02:02:19	box	door	touch	hand	bodypart	kristiansand	individual	12	24
1152	1	Tobias	baseline_cond2	00:00:14	02:02:19	box	door	touch	hand	bodypart	kristiansand	individual	12	24
1156	1	Tobias	baseline_cond2	00:00:02	02:02:19	box	door	touch	hand	bodypart	kristiansand	individual	12	24
1167	1	Tobias	baseline_cond2	00:00:03	02:02:19	box	door	touch	hand	bodypart	kristiansand	individual	12	24
1177	1	Tobias	baseline_cond2	00:00:01	02:02:19	hammer	hammer	touch	hand	bodypart	kristiansand	individual	12	24
1178	1	Tobias	baseline_cond2	00:00:08	02:02:19	hammer	hammer	touch	hand	bodypart	kristiansand	individual	12	24
1180	1	Tobias	baseline_cond2	00:00:25	02:02:19	hammer	hammer	touch	hand	bodypart	kristiansand	individual	12	24
1183	1	Tobias	baseline_cond2	00:00:05	02:02:19	hammer	hammer	touch	hand	bodypart	kristiansand	individual	12	24
1184	1	Tobias	baseline_cond2	00:00:05	02:02:19	hammer	hammer	touch	hand	bodypart	kristiansand	individual	12	24
1189	1	Tobias	baseline_cond2	00:00:11	02:02:19	hammer	hammer	touch	hand	bodypart	kristiansand	individual	12	24
1191	1	Tobias	baseline_cond2	00:00:03	02:02:19	hammer	hammer	touch	hand	bodypart	kristiansand	individual	12	24
1194	1	Tobias	baseline_cond2	00:00:05	02:02:19	box	rope	touch	hand	bodypart	kristiansand	individual	12	24
1204	1	Tobias	baseline_cond2	00:00:04	02:02:19	hammer	hammer	touch	hand	bodypart	kristiansand	individual	12	24
1205	1	Tobias	baseline_cond2	00:00:27	02:02:19	hammer	hammer	touch	hand	bodypart	kristiansand	individual	12	24
1210	1	Tobias	baseline_cond2	00:00:04	02:02:19	hammer	hammer	touch	hand	bodypart	kristiansand	individual	12	24
1212	1	Tobias	baseline_cond2	00:00:07	02:02:19	hammer	hammer	touch	hand	bodypart	kristiansand	individual	12	24
1214	1	Tobias	baseline_cond2	00:00:01	02:02:19	core	core	touch	hand	bodypart	kristiansand	individual	12	24
1216	1	Tobias	baseline_cond2	00:00:05	02:02:19	hammer	hammer	touch	hand	bodypart	kristiansand	individual	12	24
1217	1	Tobias	baseline_cond2	00:00:10	02:02:19	box	door	touch	hand	bodypart	kristiansand	individual	12	24
1218	1	Tobias	baseline_cond2	00:00:11	02:02:19	box	door	touch	hand	bodypart	kristiansand	individual	12	24
1220	1	Tobias	baseline_cond2	00:00:02	02:02:19	box	door	touch	hand	bodypart	kristiansand	individual	12	24
1232	1	Janeyr	baseline_cond2	00:00:02	01:06:22	box	door	touch	stick	tool	kristiansand	individual	13	25
1233	1	Janeyr	baseline_cond2	00:00:05	01:06:22	box	door	touch	hand	bodypart	kristiansand	individual	13	25
1236	1	Janeyr	baseline_cond2	00:00:09	01:06:22	box	door	touch	stick	tool	kristiansand	individual	13	25
1237	1	Janeyr	baseline_cond2	00:00:03	01:06:22	box	door	touch	stick	bodypart	kristiansand	individual	13	25
1249	1	Janeyr	baseline_cond2	00:00:04	01:06:22	hammer	hammer	touch	hand	bodypart	kristiansand	individual	13	25
1267	1	Janeyr	baseline_cond2	00:00:10	01:06:22	box	door	touch	stick	tool	kristiansand	individual	13	25
1270	1	Janeyr	baseline_cond2	00:00:03	01:06:22	hammer	hammer	touch	hand	bodypart	kristiansand	individual	13	25
1280	2	Josefine	baseline_cond2	00:00:01	00:46:22	box	rope	touch	hand	bodypart	kristiansand	individual	13	26
1283	2	Josefine	baseline_cond2	00:00:03	00:46:22	box	door	touch	hand	bodypart	kristiansand	individual	13	26
1288	2	Josefine	baseline_cond2	00:00:04	00:46:22	box	rope	touch	hand	bodypart	kristiansand	individual	13	26
1292	2	Josefine	baseline_cond2	00:00:07	00:46:22	box	door	touch	stick	tool	kristiansand	individual	13	26
1293	2	Josefine	baseline_cond2	00:00:01	00:46:22	box	door	touch	hand	bodypart	kristiansand	individual	13	26
1295	2	Josefine	baseline_cond2	00:00:09	00:46:22	box	rope	touch	stick	tool	kristiansand	individual	13	26
1323	3	Josefine	baseline_cond2	00:00:02	NA	box	rope	touch	hand	bodypart	kristiansand	individual	14	28
1326	3	Josefine	baseline_cond2	00:00:12	NA	box	door	touch	hand	bodypart	kristiansand	individual	14	28
1327	3	Josefine	baseline_cond2	00:00:17	NA	box	door	touch	plastic	tool	kristiansand	individual	14	28
1328	3	Josefine	baseline_cond2	00:00:08	NA	box	rope	touch	hand	bodypart	kristiansand	individual	14	28
1336	1	Josefine	flake_cond	00:00:04	00:31:02	box	door	touch	hand	bodypart	kristiansand	individual	16	30
1341	1	Josefine	flake_cond	00:00:38	00:31:02	hammer	hammer	touch	hand	bodypart	kristiansand	individual	16	30
1346	1	Josefine	flake_cond	00:00:07	00:31:02	box	rope	touch	hand	bodypart	kristiansand	individual	16	30
1352	2	Dixie	baseline_cond2	00:00:01	00:39:43	drum	outside_drum	touch	hand	bodypart	kristiansand	individual	16	32
1353	2	Dixie	baseline_cond2	00:00:02	00:39:43	drum	membrane	touch	hand	bodypart	kristiansand	individual	16	32
1355	1	Knerten	baseline_cond2	00:00:07	00:40:48	drum	membrane	touch	hand	bodypart	kristiansand	individual	17	33
1357	1	Knerten	baseline_cond2	00:00:03	00:40:48	hammer	hammer	touch	hand	bodypart	kristiansand	individual	17	33
1359	1	Knerten	baseline_cond2	00:00:14	00:40:48	drum	membrane	touch	hand	bodypart	kristiansand	individual	17	33
1361	1	Knerten	baseline_cond2	00:00:07	00:40:48	drum	membrane	touch	hand	bodypart	kristiansand	individual	17	33
1362	1	Knerten	baseline_cond2	00:00:34	00:40:48	hammer	hammer	touch	hand	bodypart	kristiansand	individual	17	33
1364	1	Knerten	baseline_cond2	00:00:30	00:40:48	drum	outside_drum	touch	hand	bodypart	kristiansand	individual	17	33
1365	1	Knerten	baseline_cond2	00:00:03	00:40:48	drum	membrane	touch	hand	bodypart	kristiansand	individual	17	33
1366	1	Knerten	baseline_cond2	00:00:03	00:40:48	drum	outside_drum	touch	hand	bodypart	kristiansand	individual	17	33
1367	1	Knerten	baseline_cond2	00:00:06	00:40:48	hammer	hammer	touch	hand	bodypart	kristiansand	individual	17	33
1370	1	Knerten	baseline_cond2	00:00:13	00:40:48	drum	outside_drum	touch	hand	bodypart	kristiansand	individual	17	33
1371	1	Knerten	baseline_cond2	00:00:04	00:40:48	drum	membrane	touch	hand	bodypart	kristiansand	individual	17	33
1372	1	Knerten	baseline_cond2	00:00:12	00:40:48	drum	outside_drum	touch	hand	bodypart	kristiansand	individual	17	33
1373	1	Knerten	baseline_cond2	00:00:06	00:40:48	drum	outside_drum	touch	hand	bodypart	kristiansand	individual	17	33
1374	1	Knerten	baseline_cond2	00:00:02	00:40:48	drum	membrane	touch	hand	bodypart	kristiansand	individual	17	33
1375	1	Knerten	baseline_cond2	00:00:13	00:40:48	drum	outside_drum	touch	hand	bodypart	kristiansand	individual	17	33
1376	1	Knerten	baseline_cond2	00:00:04	00:40:48	drum	inside_drum	touch	straw	tool	kristiansand	individual	17	33
1377	1	Knerten	baseline_cond2	00:00:06	00:40:48	drum	outside_drum	touch	hand	bodypart	kristiansand	individual	17	33
1378	1	Knerten	baseline_cond2	00:00:37	00:40:48	drum	outside_drum	touch	hand	bodypart	kristiansand	individual	17	33
1379	1	Knerten	baseline_cond2	00:00:05	00:40:48	drum	membrane	touch	hand	bodypart	kristiansand	individual	17	33
1380	1	Knerten	baseline_cond2	00:00:02	00:40:48	drum	outside_drum	touch	hand	bodypart	kristiansand	individual	17	33
1381	1	Knerten	baseline_cond2	00:00:10	00:40:48	hammer	hammer	touch	hand	bodypart	kristiansand	individual	17	33
1385	1	Knerten	baseline_cond2	00:00:05	00:40:48	drum	outside_drum	touch	hand	bodypart	kristiansand	individual	17	33
1386	1	Knerten	baseline_cond2	00:00:04	00:40:48	hammer	hammer	touch	hand	bodypart	kristiansand	individual	17	33
1387	1	Knerten	baseline_cond2	00:00:06	00:40:48	drum	outside_drum	touch	hand	bodypart	kristiansand	individual	17	33
1388	1	Knerten	baseline_cond2	00:00:15	00:40:48	drum	membrane	touch	hand	bodypart	kristiansand	individual	17	33
1389	1	Knerten	baseline_cond2	00:00:01	00:40:48	drum	outside_drum	touch	hand	bodypart	kristiansand	individual	17	33
1390	1	Knerten	baseline_cond2	00:00:20	00:40:48	drum	outside_drum	touch	hand	bodypart	kristiansand	individual	17	33
1391	1	Knerten	baseline_cond2	00:00:10	00:40:48	drum	membrane	touch	hand	bodypart	kristiansand	individual	17	33
1392	1	Knerten	baseline_cond2	00:00:02	00:40:48	drum	outside_drum	touch	hand	bodypart	kristiansand	individual	17	33
1393	1	Knerten	baseline_cond2	00:00:03	00:40:48	drum	inside_drum	touch	hand	bodypart	kristiansand	individual	17	33
1394	1	Knerten	baseline_cond2	00:00:06	00:40:48	drum	outside_drum	touch	hand	bodypart	kristiansand	individual	17	33
1396	1	Knerten	baseline_cond2	00:00:08	00:40:48	drum	outside_drum	touch	hand	bodypart	kristiansand	individual	17	33
1397	1	Knerten	baseline_cond2	00:00:06	00:40:48	drum	outside_drum	touch	straw	tool	kristiansand	individual	17	33
1398	1	Knerten	baseline_cond2	00:00:09	00:40:48	drum	outside_drum	touch	hand	bodypart	kristiansand	individual	17	33
1399	1	Knerten	baseline_cond2	00:00:04	00:40:48	drum	outside_drum	touch	hand	bodypart	kristiansand	individual	17	33
1400	1	Knerten	baseline_cond2	00:00:06	00:40:48	drum	inside_drum	touch	hand	bodypart	kristiansand	individual	17	33
1402	1	Knerten	baseline_cond2	00:00:08	00:40:48	drum	membrane	touch	hand	bodypart	kristiansand	individual	17	33
1404	1	Knerten	baseline_cond2	00:00:45	00:40:48	drum	outside_drum	touch	hand	bodypart	kristiansand	individual	17	33
1405	1	Knerten	baseline_cond2	00:00:18	00:40:48	drum	membrane	touch	hand	bodypart	kristiansand	individual	17	33
1406	1	Knerten	baseline_cond2	00:00:10	00:40:48	drum	outside_drum	touch	hand	bodypart	kristiansand	individual	17	33
1407	1	Knerten	baseline_cond2	00:00:04	00:40:48	drum	membrane	touch	hand	bodypart	kristiansand	individual	17	33
1408	1	Knerten	baseline_cond2	00:00:03	00:40:48	drum	membrane	touch	straw	bodypart	kristiansand	individual	17	33
1409	1	Knerten	baseline_cond2	00:00:06	00:40:48	drum	membrane	touch	straw	bodypart	kristiansand	individual	17	33
1410	1	Knerten	baseline_cond2	00:00:14	00:40:48	drum	outside_drum	touch	hand	bodypart	kristiansand	individual	17	33
1411	1	Knerten	baseline_cond2	00:00:07	00:40:48	drum	membrane	touch	hand	bodypart	kristiansand	individual	17	33
1412	1	Knerten	baseline_cond2	00:00:23	00:40:48	drum	outside_drum	touch	hand	bodypart	kristiansand	individual	17	33
1413	1	Knerten	baseline_cond2	00:00:06	00:40:48	drum	membrane	touch	straw	bodypart	kristiansand	individual	17	33
1414	1	Knerten	baseline_cond2	00:00:04	00:40:48	drum	outside_drum	touch	hand	bodypart	kristiansand	individual	17	33
1415	1	Knerten	baseline_cond2	00:00:17	00:40:48	hammer	hammer	touch	hand	bodypart	kristiansand	individual	17	33
1417	1	Knerten	baseline_cond2	00:00:38	00:40:48	drum	outside_drum	touch	hand	bodypart	kristiansand	individual	17	33
1418	1	Knerten	baseline_cond2	00:00:13	00:40:48	drum	membrane	touch	hand	bodypart	kristiansand	individual	17	33
1420	1	Knerten	baseline_cond2	00:00:12	00:40:48	drum	outside_drum	touch	hand	bodypart	kristiansand	individual	17	33
1422	1	Knerten	baseline_cond2	00:00:13	00:40:48	drum	outside_drum	touch	hand	bodypart	kristiansand	individual	17	33
1424	1	Knerten	baseline_cond2	00:00:11	00:40:48	drum	outside_drum	touch	hand	bodypart	kristiansand	individual	17	33
1425	1	Knerten	baseline_cond2	00:00:11	00:40:48	drum	outside_drum	touch	hand	bodypart	kristiansand	individual	17	33
1426	1	Knerten	baseline_cond2	00:00:26	00:40:48	drum	outside_drum	touch	hand	bodypart	kristiansand	individual	17	33
1428	1	Knerten	baseline_cond2	00:00:03	00:40:48	drum	outside_drum	touch	hand	bodypart	kristiansand	individual	17	33
1429	1	Knerten	baseline_cond2	00:00:12	00:40:48	drum	outside_drum	touch	hand	bodypart	kristiansand	individual	17	33
1430	1	Knerten	baseline_cond2	00:00:35	00:40:48	drum	outside_drum	touch	hand	bodypart	kristiansand	individual	17	33
1431	1	Knerten	baseline_cond2	00:00:06	00:40:48	drum	inside_drum	touch	hand	bodypart	kristiansand	individual	17	33
1433	1	Knerten	baseline_cond2	00:00:12	00:40:48	drum	outside_drum	touch	hand	bodypart	kristiansand	individual	17	33
1436	1	Knerten	baseline_cond2	00:00:35	00:40:48	drum	outside_drum	touch	hand	bodypart	kristiansand	individual	17	33
1437	1	Knerten	baseline_cond2	00:00:16	00:40:48	drum	inside_drum	touch	hand	bodypart	kristiansand	individual	17	33
1439	1	Knerten	baseline_cond2	00:00:06	00:40:48	drum	outside_drum	touch	hand	bodypart	kristiansand	individual	17	33
1440	1	Knerten	baseline_cond2	00:00:05	00:40:48	drum	inside_drum	touch	hand	bodypart	kristiansand	individual	17	33
1441	1	Knerten	baseline_cond2	00:00:04	00:40:48	drum	outside_drum	touch	hand	bodypart	kristiansand	individual	17	33
1442	1	Knerten	baseline_cond2	00:01:35	00:40:48	drum	membrane	touch	hand	bodypart	kristiansand	individual	17	33
1443	1	Knerten	baseline_cond2	00:00:51	00:40:48	drum	outside_drum	touch	hand	bodypart	kristiansand	individual	17	33
1444	1	Knerten	baseline_cond2	00:00:03	00:40:48	drum	inside_drum	touch	hand	bodypart	kristiansand	individual	17	33
1445	1	Knerten	baseline_cond2	00:00:01	00:40:48	drum	outside_drum	touch	hand	bodypart	kristiansand	individual	17	33
1446	3	Dixie	baseline_cond2	00:00:04	00:33:47	drum	membrane	touch	hand	bodypart	kristiansand	individual	17	34
1448	3	Dixie	baseline_cond2	00:00:02	00:33:47	drum	outside_drum	touch	hand	bodypart	kristiansand	individual	17	34
1449	3	Dixie	baseline_cond2	00:00:01	00:33:47	drum	membrane	touch	hand	bodypart	kristiansand	individual	17	34
1450	3	Dixie	baseline_cond2	00:00:02	00:33:47	drum	outside_drum	touch	hand	bodypart	kristiansand	individual	17	34
1451	3	Dixie	baseline_cond2	00:00:02	00:33:47	drum	inside_drum	touch	hand	bodypart	kristiansand	individual	17	34
1453	3	Dixie	baseline_cond2	00:00:01	00:33:47	drum	outside_drum	touch	hand	bodypart	kristiansand	individual	17	34
1454	3	Dixie	baseline_cond2	00:00:10	00:33:47	drum	inside_drum	touch	hand	bodypart	kristiansand	individual	17	34
1456	3	Dixie	baseline_cond2	00:00:04	00:33:47	drum	inside_drum	touch	hand	bodypart	kristiansand	individual	17	34
1457	3	Dixie	baseline_cond2	00:00:01	00:33:47	hammer	hammer	touch	hand	bodypart	kristiansand	individual	17	34
1458	3	Dixie	baseline_cond2	00:00:04	00:33:47	drum	outside_drum	touch	hand	bodypart	kristiansand	individual	17	34
1459	3	Dixie	baseline_cond2	00:00:05	00:33:47	drum	inside_drum	touch	hand	bodypart	kristiansand	individual	17	34
1461	3	Dixie	baseline_cond2	00:00:08	00:33:47	drum	inside_drum	touch	hand	bodypart	kristiansand	individual	17	34
1463	3	Dixie	baseline_cond2	00:00:05	00:33:47	drum	membrane	touch	hand	bodypart	kristiansand	individual	17	34
1465	2	Knerten	baseline_cond2	00:00:03	00:34:49	hammer	hammer	touch	hand	bodypart	kristiansand	individual	18	35
1466	2	Knerten	baseline_cond2	00:00:09	00:34:49	drum	outside_drum	touch	hand	bodypart	kristiansand	individual	18	35
1467	2	Knerten	baseline_cond2	00:00:04	00:34:49	drum	membrane	touch	hand	bodypart	kristiansand	individual	18	35
1468	2	Knerten	baseline_cond2	00:00:02	00:34:49	hammer	hammer	touch	hand	bodypart	kristiansand	individual	18	35
1472	2	Knerten	baseline_cond2	00:00:18	00:34:49	hammer	hammer	touch	hand	bodypart	kristiansand	individual	18	35
1474	2	Knerten	baseline_cond2	00:00:04	00:34:49	drum	outside_drum	touch	hand	bodypart	kristiansand	individual	18	35
1476	2	Knerten	baseline_cond2	00:00:02	00:34:49	drum	outside_drum	touch	hand	bodypart	kristiansand	individual	18	35
1477	2	Knerten	baseline_cond2	00:00:09	00:34:49	hammer	hammer	touch	hand	bodypart	kristiansand	individual	18	35
1478	2	Knerten	baseline_cond2	00:00:02	00:34:49	drum	outside_drum	touch	hand	bodypart	kristiansand	individual	18	35
1479	2	Knerten	baseline_cond2	00:00:02	00:34:49	drum	membrane	touch	hand	bodypart	kristiansand	individual	18	35
1481	2	Knerten	baseline_cond2	00:00:08	00:34:49	drum	outside_drum	touch	hand	bodypart	kristiansand	individual	18	35
1482	1	Dixie	flake_cond	00:00:04	00:41:06	drum	inside_drum	touch	hand	bodypart	kristiansand	individual	18	36
1483	1	Dixie	flake_cond	00:00:06	00:41:06	drum	membrane	touch	hand	bodypart	kristiansand	individual	18	36
1484	1	Dixie	flake_cond	00:00:01	00:41:06	drum	outside_drum	touch	hand	bodypart	kristiansand	individual	18	36
1630	3	Knerten	baseline_cond2	00:00:02	00:33:59	drum	membrane	touch	hand	bodypart	kristiansand	individual	19	37
1631	3	Knerten	baseline_cond2	00:00:02	00:33:59	drum	membrane	touch	hand	bodypart	kristiansand	individual	19	37
1632	3	Knerten	baseline_cond2	00:00:07	00:33:59	drum	outside_drum	touch	hand	bodypart	kristiansand	individual	19	37
1633	3	Knerten	baseline_cond2	00:00:03	00:33:59	drum	outside_drum	touch	hand	bodypart	kristiansand	individual	19	37
1834	1	Knerten	flake_cond	00:00:03	01:06:28	drum	membrane	touch	hand	bodypart	kristiansand	individual	20	39
1835	1	Knerten	flake_cond	00:00:02	01:06:28	drum	membrane	touch	hand	bodypart	kristiansand	individual	20	39
1836	1	Knerten	flake_cond	00:00:12	01:06:28	drum	outside_drum	touch	hand	bodypart	kristiansand	individual	20	39
1837	1	Knerten	flake_cond	00:00:02	01:06:28	drum	membrane	touch	hand	bodypart	kristiansand	individual	20	39
1838	1	Knerten	flake_cond	00:00:06	01:06:28	drum	outside_drum	touch	hand	bodypart	kristiansand	individual	20	39
1840	1	Knerten	flake_cond	00:00:03	01:06:28	drum	membrane	touch	hand	bodypart	kristiansand	individual	20	39
1841	1	Knerten	flake_cond	00:00:04	01:06:28	drum	outside_drum	touch	hand	bodypart	kristiansand	individual	20	39
1843	1	Knerten	flake_cond	00:00:01	01:06:28	drum	outside_drum	touch	hand	bodypart	kristiansand	individual	20	39
1844	1	Knerten	flake_cond	00:00:03	01:06:28	drum	outside_drum	touch	hand	bodypart	kristiansand	individual	20	39
1845	1	Knerten	flake_cond	00:00:10	01:06:28	drum	membrane	touch	hand	bodypart	kristiansand	individual	20	39
1846	1	Knerten	flake_cond	00:00:33	01:06:28	drum	outside_drum	touch	hand	bodypart	kristiansand	individual	20	39
1848	1	Knerten	flake_cond	00:00:41	01:06:28	drum	outside_drum	touch	hand	bodypart	kristiansand	individual	20	39
1849	1	Knerten	flake_cond	00:00:11	01:06:28	drum	outside_drum	touch	hand	bodypart	kristiansand	individual	20	39
1850	1	Knerten	flake_cond	00:00:02	01:06:28	drum	membrane	touch	hand	bodypart	kristiansand	individual	20	39
1851	1	Knerten	flake_cond	00:02:11	01:06:28	drum	outside_drum	touch	hand	bodypart	kristiansand	individual	20	39
1852	1	Knerten	flake_cond	00:00:01	01:06:28	drum	outside_drum	touch	hand	bodypart	kristiansand	individual	20	39
1855	2	Josefine	flake_cond	00:00:11	00:47:09	hammer	hammer	touch	hand	bodypart	kristiansand	individual	21	40
1857	2	Josefine	flake_cond	00:00:04	00:47:09	box	rope	touch	hand	bodypart	kristiansand	individual	21	40
1865	2	Josefine	flake_cond	00:00:10	00:47:09	box	rope	touch	hand	bodypart	kristiansand	individual	21	40
1870	2	Josefine	flake_cond	00:00:40	00:47:09	box	rope	touch	hand	bodypart	kristiansand	individual	21	40
1872	2	Josefine	flake_cond	00:00:08	00:47:09	box	rope	touch	hand	bodypart	kristiansand	individual	21	40
1881	2	Josefine	flake_cond	00:00:02	00:47:09	hammer	hammer	touch	hand	bodypart	kristiansand	individual	21	40
1885	2	Josefine	flake_cond	00:00:02	00:47:09	hammer	hammer	touch	hand	bodypart	kristiansand	individual	21	40
1891	2	Josefine	flake_cond	00:00:01	00:47:09	hammer	hammer	touch	hand	bodypart	kristiansand	individual	21	40
1900	2	Josefine	flake_cond	00:00:09	00:47:09	hammer	hammer	touch	hand	bodypart	kristiansand	individual	21	40
1902	2	Josefine	flake_cond	00:00:45	00:47:09	hammer	hammer	touch	hand	bodypart	kristiansand	individual	21	40
1904	2	Dixie	flake_cond	00:00:01	00:39:43	drum	outside_drum	touch	hand	bodypart	kristiansand	individual	21	41
1905	2	Dixie	flake_cond	00:00:02	00:39:43	drum	membrane	touch	hand	bodypart	kristiansand	individual	21	41
1906	2	Knerten	flake_cond	00:00:02	00:59:43	drum	outside_drum	touch	hand	bodypart	kristiansand	individual	22	42
1907	2	Knerten	flake_cond	00:00:05	00:59:43	drum	inside_drum	touch	hand	bodypart	kristiansand	individual	22	42
1908	2	Knerten	flake_cond	00:00:15	00:59:43	drum	outside_drum	touch	hand	bodypart	kristiansand	individual	22	42
1909	2	Knerten	flake_cond	00:00:08	00:59:43	hammer	hammer	touch	hand	bodypart	kristiansand	individual	22	42
1911	2	Knerten	flake_cond	00:00:05	00:59:43	drum	outside_drum	touch	hand	bodypart	kristiansand	individual	22	42
1914	2	Knerten	flake_cond	00:00:01	00:59:43	drum	outside_drum	touch	hand	bodypart	kristiansand	individual	22	42
1915	2	Knerten	flake_cond	00:00:03	00:59:43	drum	inside_drum	touch	hand	bodypart	kristiansand	individual	22	42
1917	2	Knerten	flake_cond	00:00:13	00:59:43	hammer	hammer	touch	hand	bodypart	kristiansand	individual	22	42
1920	2	Knerten	flake_cond	00:00:11	00:59:43	drum	outside_drum	touch	hand	bodypart	kristiansand	individual	22	42
1922	2	Knerten	flake_cond	00:00:02	00:59:43	hammer	hammer	touch	hand	bodypart	kristiansand	individual	22	42
1926	2	Knerten	flake_cond	00:00:21	00:59:43	hammer	hammer	touch	hand	bodypart	kristiansand	individual	22	42
1930	2	Knerten	flake_cond	00:00:11	00:59:43	drum	outside_drum	touch	hand	bodypart	kristiansand	individual	22	42
1931	2	Knerten	flake_cond	00:00:02	00:59:43	drum	inside_drum	touch	hand	bodypart	kristiansand	individual	22	42
1932	2	Knerten	flake_cond	00:00:07	00:59:43	drum	inside_drum	touch	hand	bodypart	kristiansand	individual	22	42
1933	2	Knerten	flake_cond	00:00:17	00:59:43	drum	outside_drum	touch	hand	bodypart	kristiansand	individual	22	42
1936	2	Knerten	flake_cond	00:00:09	00:59:43	core	core	touch	hand	bodypart	kristiansand	individual	22	42
1937	2	Knerten	flake_cond	00:00:19	00:59:43	drum	outside_drum	touch	hand	bodypart	kristiansand	individual	22	42
1941	2	Knerten	flake_cond	00:00:12	00:59:43	drum	outside_drum	touch	hand	bodypart	kristiansand	individual	22	42
1942	2	Knerten	flake_cond	00:00:04	00:59:43	drum	membrane	touch	hand	bodypart	kristiansand	individual	22	42
1953	2	Knerten	flake_cond	00:00:03	00:59:43	drum	outside_drum	touch	hand	bodypart	kristiansand	individual	22	42
1955	2	Knerten	flake_cond	00:00:05	00:59:43	drum	membrane	touch	hand	bodypart	kristiansand	individual	22	42
1956	2	Knerten	flake_cond	00:00:02	00:59:43	drum	outside_drum	touch	hand	bodypart	kristiansand	individual	22	42
1957	2	Knerten	flake_cond	00:00:13	00:59:43	drum	outside_drum	touch	hand	bodypart	kristiansand	individual	22	42
1959	2	Knerten	flake_cond	00:00:01	00:59:43	hammer	hammer	touch	hand	bodypart	kristiansand	individual	22	42
2729	3	Josefine	flake_cond	00:00:47	00:32:11	box	door	touch	hand	bodypart	kristiansand	individual	23	44
2732	3	Josefine	flake_cond	00:00:03	00:32:11	hammer	hammer	touch	hand	bodypart	kristiansand	individual	23	44
2733	3	Josefine	flake_cond	00:00:29	00:32:11	hammer	hammer	touch	hand	bodypart	kristiansand	individual	23	44
2734	3	Josefine	flake_cond	00:00:03	00:32:11	hammer	hammer	touch	hand	bodypart	kristiansand	individual	23	44
2735	3	Josefine	flake_cond	00:01:14	00:32:11	core	core	touch	hand	bodypart	kristiansand	individual	23	44
2736	3	Josefine	flake_cond	00:00:04	00:32:11	box	rope	touch	hand	bodypart	kristiansand	individual	23	44
2740	3	Josefine	flake_cond	00:00:08	00:32:11	box	door	touch	hand	bodypart	kristiansand	individual	23	44
2742	3	Josefine	flake_cond	00:00:20	00:32:11	box	door	touch	hand	bodypart	kristiansand	individual	23	44
2745	3	Josefine	flake_cond	00:00:05	00:32:11	box	rope	touch	hand	bodypart	kristiansand	individual	23	44
2746	3	Josefine	flake_cond	00:00:14	00:32:11	box	door	touch	hand	bodypart	kristiansand	individual	23	44
2747	3	Josefine	flake_cond	00:00:03	00:32:11	flake	flake	touch	hand	bodypart	kristiansand	individual	23	44
2749	3	Josefine	flake_cond	00:00:15	00:32:11	box	rope	touch	hand	bodypart	kristiansand	individual	23	44
2756	3	Tobias	flake_cond	00:00:03	00:31:17	box	rope	touch	hand	bodypart	kristiansand	individual	23	45
2758	3	Dixie	flake_cond	00:00:02	00:31:32	drum	outside_drum	touch	hand	bodypart	kristiansand	individual	24	46
2759	3	Dixie	flake_cond	00:00:05	00:31:32	drum	membrane	touch	hand	bodypart	kristiansand	individual	24	46
2760	3	Dixie	flake_cond	00:00:09	00:31:32	drum	outside_drum	touch	hand	bodypart	kristiansand	individual	24	46
2761	3	Dixie	flake_cond	00:00:03	00:31:32	drum	membrane	touch	hand	bodypart	kristiansand	individual	24	46
2762	3	Dixie	flake_cond	00:00:02	00:31:32	drum	outside_drum	touch	hand	bodypart	kristiansand	individual	24	46
2763	3	Dixie	flake_cond	00:00:03	00:31:32	hammer	hammer	touch	hand	bodypart	kristiansand	individual	24	46
2764	3	Dixie	flake_cond	00:00:01	00:31:32	core	core	touch	hand	bodypart	kristiansand	individual	24	46
2767	3	Dixie	flake_cond	00:00:01	00:31:32	hammer	hammer	touch	hand	bodypart	kristiansand	individual	24	46
2768	3	Dixie	flake_cond	00:00:01	00:31:32	hammer	hammer	touch	hand	bodypart	kristiansand	individual	24	46
2769	3	Dixie	flake_cond	00:00:03	00:31:32	drum	membrane	touch	hand	bodypart	kristiansand	individual	24	46
2770	3	Knerten	flake_cond	00:00:04	00:32:32	drum	membrane	touch	hand	bodypart	kristiansand	individual	25	47
2771	3	Knerten	flake_cond	00:00:08	00:32:32	drum	outside_drum	touch	hand	bodypart	kristiansand	individual	25	47
2772	3	Knerten	flake_cond	00:00:06	00:32:32	drum	membrane	touch	hand	bodypart	kristiansand	individual	25	47
2773	3	Knerten	flake_cond	00:00:17	00:32:32	drum	outside_drum	touch	hand	bodypart	kristiansand	individual	25	47
2774	3	Knerten	flake_cond	00:00:11	00:32:32	drum	membrane	touch	hand	bodypart	kristiansand	individual	25	47
2775	3	Knerten	flake_cond	00:00:16	00:32:32	drum	outside_drum	touch	hand	bodypart	kristiansand	individual	25	47
2776	3	Knerten	flake_cond	00:00:06	00:32:32	drum	outside_drum	touch	hand	bodypart	kristiansand	individual	25	47
2777	3	Knerten	flake_cond	00:00:06	00:32:32	drum	membrane	touch	hand	bodypart	kristiansand	individual	25	47
2779	3	Knerten	flake_cond	00:00:09	00:32:32	hammer	hammer	touch	hand	bodypart	kristiansand	individual	25	47
2781	3	Knerten	flake_cond	00:00:02	00:32:32	hammer	hammer	touch	hand	bodypart	kristiansand	individual	25	47
2783	3	Knerten	flake_cond	00:00:05	00:32:32	flake	flake	touch	hand	bodypart	kristiansand	individual	25	47
2784	3	Knerten	flake_cond	00:00:24	00:32:32	drum	outside_drum	touch	hand	bodypart	kristiansand	individual	25	47
2785	3	Knerten	flake_cond	00:00:14	00:32:32	drum	membrane	touch	hand	bodypart	kristiansand	individual	25	47
2786	3	Knerten	flake_cond	00:00:04	00:32:32	drum	outside_drum	touch	hand	bodypart	kristiansand	individual	25	47
2787	3	Knerten	flake_cond	00:00:15	00:32:32	drum	outside_drum	touch	hand	bodypart	kristiansand	individual	25	47
2788	3	Knerten	flake_cond	00:00:27	00:32:32	drum	membrane	touch	hand	bodypart	kristiansand	individual	25	47
2789	3	Knerten	flake_cond	00:00:31	00:32:32	drum	outside_drum	touch	hand	bodypart	kristiansand	individual	25	47
2790	3	Knerten	flake_cond	00:00:02	00:32:32	drum	membrane	touch	hand	bodypart	kristiansand	individual	25	47
2791	3	Knerten	flake_cond	00:00:10	00:32:32	drum	outside_drum	touch	hand	bodypart	kristiansand	individual	25	47
2792	3	Knerten	flake_cond	00:00:09	00:32:32	drum	outside_drum	touch	hand	bodypart	kristiansand	individual	25	47
2793	3	Knerten	flake_cond	00:00:11	00:32:32	drum	membrane	touch	hand	bodypart	kristiansand	individual	25	47
2794	3	Knerten	flake_cond	00:00:12	00:32:32	drum	outside_drum	touch	hand	bodypart	kristiansand	individual	25	47
2795	3	Knerten	flake_cond	00:00:08	00:32:32	drum	membrane	touch	hand	bodypart	kristiansand	individual	25	47
2796	3	Knerten	flake_cond	00:00:02	00:32:32	drum	outside_drum	touch	hand	bodypart	kristiansand	individual	25	47
2798	3	Knerten	flake_cond	00:00:35	00:32:32	drum	outside_drum	touch	hand	bodypart	kristiansand	individual	25	47
2799	3	Knerten	flake_cond	00:00:08	00:32:32	drum	membrane	touch	hand	bodypart	kristiansand	individual	25	47
2800	3	Knerten	flake_cond	00:00:02	00:32:32	drum	membrane	touch	hand	bodypart	kristiansand	individual	25	47
2801	3	Knerten	flake_cond	00:00:33	00:32:32	drum	outside_drum	touch	hand	bodypart	kristiansand	individual	25	47
2802	3	Knerten	flake_cond	00:00:28	00:32:32	drum	membrane	touch	hand	bodypart	kristiansand	individual	25	47
2803	3	Knerten	flake_cond	00:00:13	00:32:32	drum	outside_drum	touch	hand	bodypart	kristiansand	individual	25	47
2804	3	Knerten	flake_cond	00:00:04	00:32:32	drum	membrane	touch	hand	bodypart	kristiansand	individual	25	47
2806	3	Knerten	flake_cond	00:00:32	00:32:32	drum	outside_drum	touch	hand	bodypart	kristiansand	individual	25	47
2807	3	Knerten	flake_cond	00:01:03	00:32:32	drum	outside_drum	touch	hand	bodypart	kristiansand	individual	25	47
2808	3	Knerten	flake_cond	00:00:04	00:32:32	drum	membrane	touch	hand	bodypart	kristiansand	individual	25	47
2809	3	Knerten	flake_cond	00:00:22	00:32:32	drum	outside_drum	touch	hand	bodypart	kristiansand	individual	25	47
2810	3	Knerten	flake_cond	00:00:15	00:32:32	drum	membrane	touch	hand	bodypart	kristiansand	individual	25	47
2811	3	Knerten	flake_cond	00:00:01	00:32:32	drum	outside_drum	touch	hand	bodypart	kristiansand	individual	25	47
2812	3	Knerten	flake_cond	00:00:15	00:32:32	drum	membrane	touch	hand	bodypart	kristiansand	individual	25	47
2813	3	Knerten	flake_cond	00:00:09	00:32:32	drum	outside_drum	touch	hand	bodypart	kristiansand	individual	25	47
2814	3	Knerten	flake_cond	00:00:06	00:32:32	drum	membrane	touch	hand	bodypart	kristiansand	individual	25	47
2815	3	Knerten	flake_cond	00:00:31	00:32:32	drum	outside_drum	touch	hand	bodypart	kristiansand	individual	25	47
2816	3	Knerten	flake_cond	00:00:02	00:32:32	drum	membrane	touch	hand	bodypart	kristiansand	individual	25	47
2819	3	Knerten	flake_cond	00:00:08	00:32:32	drum	outside_drum	touch	hand	bodypart	kristiansand	individual	25	47
2820	3	Knerten	flake_cond	00:00:37	00:32:32	drum	outside_drum	touch	hand	bodypart	kristiansand	individual	25	47
2821	3	Knerten	flake_cond	00:00:04	00:32:32	drum	membrane	touch	hand	bodypart	kristiansand	individual	25	47
2822	3	Knerten	flake_cond	00:00:07	00:32:32	drum	outside_drum	touch	hand	bodypart	kristiansand	individual	25	47
2823	3	Knerten	flake_cond	00:00:02	00:32:32	drum	membrane	touch	hand	bodypart	kristiansand	individual	25	47
